# Supplementary material for: Potential DNA barcodes for Melilotus species based on five single loci and their combinations
Source: PLoS One. 2017 Sep 14;12(9):e0182693. doi: 10.1371/journal.pone.0182693 (PMC5598934; doi:10.1371/journal.pone.0182693)
Supplement: S1 Table — (XLSX) [file pone.0182693.s003.xlsx]

## Sheet: Sheet1
S1 Table Information for 98 accessions of 18 Melilotus species
Species	Local accession number	Uniform accession number	Origin	Longitude	Latitude	Gene bank
M.albus		PI90557	China	124°29'	45°19'	NPGS
M.albus		PI549125	Nebraska, United States	41°29'	-99°54'	NPGS
M.albus		PI549126	Nebraska, United States	41°29'	-99°54'	NPGS
M.albus		PI90557	China	124°29'	45°19'	NPGS
M.albus		Ames21597	Italy	12°34'	41°52'	NPGS
M.officinalis		PI304530	Turkey	-35°14'	38°57'	NPGS
M.officinalis		PI595329	Xinjiang, China	39°22'	75°50'	NPGS
M.officinalis		PI595338	-	-	-	NPGS
M.officinalis		PI595394	Canada	56°7'	-106°20'	NPGS
M.officinalis		PI595335	Xinjiang, China	36°16'	79°55'	NPGS
M.polonicus		PI108647	Former Soviet Union	120°60'	24°47'	NPGS
M.polonicus		PI314386	Former Soviet Union	120°60'	24°47'	NPGS
M.indicus		Ames21619	Nebraska, US	-99°54'	41°29'	NPGS
M.indicus		Ames24055	Egypt	30°48'	26°49'	NPGS
M.indicus		PI107562	Uzbekistan	64°35'	41°22'	NPGS
M.indicus		PI43595	-	-	-	NPGS
M.indicus		PI260756	Turkey	35°14'	38°57'	NPGS
M.indicus		PI308524	Peru	-75°0'	-9°11'	NPGS
M.suaveolens		PI595395	Lova, US	-93°5'	41°52'	NPGS
M.suaveolens		Ames23793	Mongolia	103°50'	46°51'	NPGS
M.wolgicus		PI317665	Denmark	9°30'	56°15'	NPGS
M.wolgicus		PI502547	Russia	105°19'	61°31'	NPGS
M.wolgicus		PI317666	Czechoslovakia	121°2'	14°28'	NPGS
M.altissimus		PI275975	-	-	-	NPGS
M.altissimus		PI420163	France	-2°12'	46°13'	NPGS
M.dentatus		PI108656	Armenia	-45°2'	40°4'	NPGS
M.dentatus		PI90753	China	-104°11'	35°51'	NPGS
M.elegans		PI250873	Iran	-53°41'	32°25'	NPGS
M.elegans		PI260271	Ethiopia	-37°48'	9°9'	NPGS
M.segetalis		PI317633	Algeria	2°29'	27°13'	NPGS
M.segetalis		PI317649	Czechoslovakia	121°2'	14°28'	NPGS
M.hirsutus		Ames22882	Russia	105°19'	61°31'	NPGS
M.hirsutus		PI129697	Sweden	-18°38'	60°7'	NPGS
M.infestus		PI306326	Algeria	2°29'	27°13'	NPGS
M.infestus		PI306327	Italy	12°34'	41°52'	NPGS
M.infestus		PI306328	Hungary	19°30'	47°9'	NPGS
M.italicus		PI317638	Israel	34°51'	31°2'	NPGS
M.italicus		PI317635	Czechoslovakia	121°2'	14°28'	NPGS
M.siculus		PI129703	Malta	14°22'	35°56'	NPGS
M.siculus		PI318508	Greece	21°49'	39°4'	NPGS
M.siculus		PI33366	Former Soviet Union	120°59'	24°46'	NPGS
M.speciosus		PI317650	Canada	-98°48'	53°45'	NPGS
M.speciosus		PI64995	-	-	-	NPGS
M.spicatus		Ames25647	Ukraine	34°6'	44°57'	NPGS
M.spicatus		Ames18402	Nebraska, US	-99°54'	41°29'	NPGS
M.spicatus		PI314466	Uzbekistan	64°35'	41°22'	NPGS
M.sulcatus		PI198090	Morocco	-7°5'	31°47'	NPGS
M.sulcatus		PI227595	Tunisia	-9°32'	33°53'	NPGS
M.tauricus		PI67510	Ukraine	34°6'	44°57'	NPGS
M.tauricus		Ames18446	Nebraska, US	-99°54'	41°29'	NPGS
M.tauricus		Ames25789	Ukraine	34°6'	44°57'	NPGS
M.albus	ZXY06P-1976	CF021389	Russia	41°	54°	NGBFG
M.albus	ZXY07P-3105	CF021400	-	-	-	NGBFG
M.albus	ZM-1231	CF030521	-	-	-	NGBFG
M.albus	ZXY06P-1657	CF021378	Russia	66°	34°	NGBFG
M.albus	ZXY06P-1652	CF021377	Russia	72°	28°	NGBFG
M.albus	ZXY06P-1986	CF021390	Russia	74°	20°	NGBFG
M.albus	xj09-56	CF025744		82°45'	37°01'	NGBFG
M.albus	ZXY06P-2386	CF021499	Russia	77°	22°	NGBFG
M.albus	ZXY05P-888	-	-	-	-	NGBFG
M.albus	ZXY07P-772	-	-	-	-	NGBFG
M.albus	NM05-050	CF021523	-	-	-	NGBFG
M.albus	M99-49	CF021299	-	-	-	NGBFG
M.albus	NM03-037	CF021515	-	112°25'	40°39'	NGBFG
M.albus	ZXY2009P-6289	CF030915	-	-	-	NGBFG
M.albus	ZXY2009P-6225	CF030910	-	-	-	NGBFG
M.officinalis	ZM-1229	CF030519	-	-	-	NGBFG
M.officinalis	ZXY06P-2276	CF021493	Russia	58°	36°	NGBFG
M.officinalis	ZXY06P-2514	CF021505	Russia	22°	78	NGBFG
M.officinalis	ZXY06P-2494	CF021504	Russia	16°	80°	NGBFG
M.officinalis	ZXY06P-2364	CF021498	Russia	66°	34°	NGBFG
M.officinalis	ZM-1236	CF030526	-	-	-	NGBFG
M.officinalis	ZM-1234	CF030524	-	-	-	NGBFG
M.officinalis	ZM-1238	-	-	-	-	NGBFG
M.officinalis	ZXY06P-1697	CF021381	Russia			NGBFG
M.officinalis	ZXY06P-1610	CF021376	Russia	64°	36°	NGBFG
M.officinalis	HB2009-159	CF021508	-	114°26.4'	32°13.8′	NGBFG
M.officinalis	ZXY06P-2398	CF021500	Russia	74°	26°	NGBFG
M.officinalis	M99-52	CF021436	-	-	-	NGBFG
M.officinalis	XZ2013-024	-	-	-	-	NGBFG
M.polonicus	ZM-1227	CF030517	-	-	-	NGBFG
M.polonicus	ZXY06P-2261	CF021395	Russia	49°	49°	NGBFG
M.polonicus	ZXY06P-2436	CF021502	Russia	40°	57°	NGBFG
M.polonicus	ZXY2005P-1093	CF030314	Russia	-	-	NGBFG
M.polonicus	ZXY06P-2357	CF021497	Russia	46°	54°	NGBFG
M.polonicus	ZXY06P-2419	CF021501	Russia	60°	40°	NGBFG
M.polonicus	ZXY07P-3680	CF030063	-	-	-	NGBFG
M.suaveolens	ZXY06P-2534	CF021506	Russia	77°	23°	NGBFG
M.suaveolens	ZM-1233	CF030523	-	-	-	NGBFG
M.suaveolens	ZM-1221	CF030515	-	-	-	NGBFG
M.suaveolens	ZM-1235	CF030525	-	-	-	NGBFG
M.suaveolens	JL09031	CF021540	-	126°45.2'	43°35.4'	NGBFG
M.suaveolens	JL10-041	CF025745	China	126°40.0'	43°37.9'	NGBFG
M.suaveolens	ZXY06P-2555	CF021507	Russia	66°	26°	NGBFG
M.suaveolens	E1258	CF021537	-	-	-	NGBFG
M.suaveolens	hn2253	CF033205	-	118°43'	26°22'	NGBFG
M.wolgicus	zxy2011-8655	CF040299	Germany	-	-	NGBFG
M.wolgicus	ZXY2012P-10133	-	-	-	-	NGBFG
NPGS: Nation Plant Germplasm System (US); NGBFG: National Gene Bank of Forage Germplasm (China)
-: Didn't collecting the corresponding information
