# Supplementary material for: Potential DNA barcodes for Melilotus species based on five single loci and their combinations
Source: PLoS One. 2017 Sep 14;12(9):e0182693. doi: 10.1371/journal.pone.0182693 (PMC5598934; doi:10.1371/journal.pone.0182693)
Supplement: S2 Table — ITS, internal transcribed spacer. (XLSX) [file pone.0182693.s004.xlsx]

## Sheet: Sheet1
S2 Table Basic information and intraspecific gap and distance for 98 accessions of 18 Melilotus species.
Species	Accession number	Average gap					Average distance
		ITS	trnH-psbA	matK	trnL-F	rbcL	ITS	trnH-psbA	matK	trnL-F	rbcL
M.albus	PI90557	0	0.0003	0	—	0	1.57868	0.907885	0	—	0.0550525
	PI549125	0	0.0003	0	—	0	0.0830884	0.907885	0	—	0.0550525
	PI549126	0	0.006	0	—	0	0.0830884	1.79191	0	—	0.0550525
	PI90557	0	0.0003	0	—	0	0.0830884	0.240229	0	—	0.0550525
	Ames21597	0	0.0003	0	—	0	0.0830884	0.240229	0	—	0.0550525
	ZXY06P-1976	0	0.0003	0	—	0	0.0830884	0.240229	0	—	0.0550525
	ZXY07P-3105	0	0.0003	0	—	0	0.0830884	0.240229	0	—	0.0550525
	ZM-1231	0	0.0003	0	—	0	0.0830884	0.240229	0	—	0.0550525
	ZXY06P-1657	0	0.0003	0	—	0	0.0830884	0.240229	0	—	0.0550525
	ZXY06P-1652	0	0.0003	0	—	0	0.0830884	0.240229	0	—	0.0550525
	ZXY06P-1986	0	0.0003	0	—	0	0.0830884	0.240229	0	—	0.0550525
	XJ09-56	0	0.0003	0	—	0	0.0830884	0.956667	0	—	0.0550525
	ZXY06P-2386	0	0.0003	0	—	0	0.0830884	0.240229	0	—	0.0550525
	ZXY05P-888	0	0.0003	0	—	0	0.0830884	0.240229	0	—	0.0550525
	ZXY07P-772	0	0.0003	0	—	0	0.0830884	0.240229	0	—	0.0550525
	NM05-050	0	0.0003	0	—	0	0.0830884	0.240229	0	—	0.0550525
	M99-49	0	0.0003	0	—	0	0.0830884	0.240229	0	—	0.0550525
	NM03-037	0	0.0003	0	—	0	0.0830884	0.240229	0	—	0.0550525
	ZX2009P-6289	0	0.0003	0	—	0	0.0830884	0.240229	0	—	0.935893
	ZXY2009P-6225	0	0.0003	0	—	0	0.0830884	0.240229	0	—	0.0550525
	Mean value	0	0.000585	0	—	0	0.157868	0.420401	0	—	0.0990945
M.officinalis	PI304530	0	0.00888889	0.0025	—	0	0.397657	1.27276	10.6542	—	0.874351
	PI595329	0	—	0.0025	—	0	0.397657	—	10.6542	—	0.874351
	PI595338	0	0.000833333	—	—	0	0.988411	0.150796	—	—	0.102865
	PI595394	0	0.000833333	0.0005	0.00171429	0	1.10346	0.150796	3.04011	1.19841	0.102865
	PI595335	0	0.0005	0.0005	0.00171429	0	0.788048	0.150796	2.72657	1.19841	0.102865
	ZM-1229	0	0.00588889	0.0005	0.000285714	0	0.397657	0.150796	2.19259	0.920825	0.102865
	ZXY06P-2276	0	0.000833333	0.0005	0.000285714	0	0.397657	0.150796	2.19259	0.330434	0.102865
	ZXY06P-2514	0	0.000833333	0.0005	0.000285714	0	0.788048	0.150796	2.19259	0.920825	0.102865
	ZXY06P-2494	0	0.000833333	0.0005	0.000285714	0	0.397657	0.150796	2.19259	0.330434	0.102865
	ZXY06P-2364	0	0.000833333	0.0005	0.000285714	0	0.788048	1.35078	2.19259	0.330434	0.102865
	ZM-1236	0	0.000833333	0.0005	0.000285714	0	0.397657	0.150796	2.19259	0.330434	0.102865
	ZM-1234	0	0.000833333	0.0005	0.000285714	0	1.10346	0.150796	2.19259	0.330434	0.102865
	ZM-1238	0	0.000833333	0.0005	0.000285714	0	0.397657	0.150796	2.19259	0.330434	0.102865
	ZXY06P-1697	0	0.000833333	0.0005	0.000285714	0	0.397657	0.150796	2.19259	0.330434	0.102865
	ZXY06P-1610	0	0.000833333	0.0005	0.000285714	0	0.397657	0.150796	2.19259	0.330434	0.102865
	HB2009-159	0	0.000833333	0.0005	0.000285714	0	0.788048	0.150796	2.19259	0.330434	0.102865
	ZXY06P-2398	0	0.000833333	0.0005	0.000285714	0	0.397657	0.150796	2.19259	0.330434	0.102865
	M99-52	0	0.000833333	0.0025	—	0	0.397657	0.150796	11.1067	—	0.102865
	XZ2013-024	0	0.000833333	0.0005	—	0	0.397657	0.150796	2.99807	—	0.102865
	Mean value	0	0.00154321	0.000833333	0.000489796	0	0.585232	0.279793	3.74949	0.538773	0.184074
M.polonicus	PI108647	0	0.000333333	0.000888889	0.000285714	0	0	0.149879	1.22844	2.2803	0.106279
	PI314386	0	0.000333333	0.000111111	0.00171429	0	0	0.149879	0.153555	1.89535	0.106279
	ZM-1227	0	0.000333333	0.000111111	0.000285714	0	0	0.149879	0.153555	1.00557	0.106279
	ZXY06P-2261	0	0.00266667	0.000111111	0.000285714	0	0	0.149879	0.153555	3.22919	0.106279
	ZXY06P-2436	0	0.000333333	0.000111111	0.000285714	0	0	1.19903	0.153555	1.00557	0.106279
	ZXY2005P-1093	0	0.000333333	0.000111111	0.000285714	0	0	0.149879	0.153555	1.00557	0.850231
	ZXY06P-2357	0	0.000333333	0.000111111	0.000285714	0	0	0.149879	0.153555	1.00557	0.106279
	ZXY06P-2419	0	0.000333333	0.000111111	0.000285714	0	0	0.149879	0.153555	1.00557	0.106279
	ZXY07P-3680	0	0.000333333	0.000111111	0.000285714	0	0	0.149879	0.153555	1.00557	0.106279
	Mean value	0	0.000592593	0.000197531	0.000444444	0	0	0.266452	0.272987	1.49314	0.18894
M.indicus	Ames21619	0.000333333	0	0	0	0	1.41359	0	0.940693	0	0.961159
	Ames24055	0.000333333	0	0	0	0	1.34855	0	0.605782	0	0.612148
	PI107562	0.000333333	0	0	0	0	1.24168	0	0.605782	0	0.612148
	PI43595	0.000333333	0	0	0	0	0.911632	0	1.04124	0	1.05115
	PI260756	0.000333333	0	0	0	0	0.911632	0	0.940693	0	0.961159
	PI308524	0.00166667	0	0	0	0	1.15194	0	0.605782	0	0.612148
	Mean value	0.000555556	0	0	0	0	1.16317	0	0.789995	0	0.801652
M.suaveolens	PI595395	0	0.000545455	0.0002	0.002375	0	0.864631	0.414993	0.360141	2.80913	0.617578
	Ames23793	0	0.000545455	0.0002	0.00275	0	0.0864631	0.414993	0.904247	2.73674	0.617578
	ZXY06P-2534	0	0.000545455	0.0002	0.00175	0	0.0864631	0.414993	0.360141	2.04544	0.617578
	ZM-1233	0	0.000545455	0.0002	0.00075	0	0.0864631	0.414993	0.360141	2.13623	0.617578
	ZM-1221	0	0.000545455	0.0002	—	0	0.0864631	0.648735	0.360141	—	0.617578
	ZM-1235	0	0.000545455	0.0002	0.001375	0	0.0864631	2.24173	0.491122	2.23137	0.617578
	JL09031	0	0.00272727	0.0008	0.001375	0	0.0864631	0.982458	0.94348	1.97703	0.617578
	JL10-041	0	0.00272727	0.0002	0.00075	0	0.0864631	0.891833	0.360141	2.37571	0.617578
	ZXY06P-2555	0	0.000545455	0.0002	0.005375	0	0.0864631	0.414993	0.491122	3.08966	6.17578
	E1258	0	0.000545455	0.0008	—	0	0.0864631	0.414993	0.94348	—	0.617578
	hn2253	0	0.000545455	—	—	0	0.0864631	0.414993	—	—	0.617578
	Mean value	0	0.000942149	0.00032	0.0020625	0	0.157206	0.697246	0.557415	2.42516	1.12287
M.wolgicus	PI317665	0	0.0144	0	0	0.0002	0	3.3484	0.3884	0	0
	PI502547	0	0.0144	0	0	0.0002	0	3.3484	0.3884	0	0
	PI317666	0	0.0144	0	0	0.0002	0	3.3484	0.3884	0	0
	ZXY2011-8655	0	0.0216	0	0	0.0008	0	5.0226	0.3884	0	0
	ZXY2012P-10133	0	0.0216	0	0	0.0002	0	5.0226	1.5536	0	0
	Mean value	0	0.01728	0	0	0.00032	0	4.01808	0.62144	0	0
M.altissimus	PI275975	0	0	0	0	0	0.4775	0	0	0	0
	PI420163	0	0	0	0	0	0.4775	0	0	0	0
M.dentatus	PI108656	0	0.008	0	0	0	0	0.4765	0.4875	0	0
	PI90753	0	0.008	0	0	0	0	0.4765	0.4875	0	0
M.elegans	PI250873	0.001	0.0015	0	0.02275	0	0.6785	0.479	0.5	0.8555	0
	PI260271	0.001	0.0015	0	0.02275	0	0.6785	0.479	0.5	0.8555	0
M.segetalis	PI317633	0.013	0.026	0	0.0345	0	1.916	0	0.8305	1.3055	0.8335
	PI317649	0.013	0.026	0	0.0345	0	1.916	0	0.8305	1.3055	0.8335
M.hirsutus	Ames22882	0	0	0	0	0	0	0	0.468	0	0
	PI129697	0	0	0	0	0	0	0	0.468	0	0
M.infestus	PI306326	0.00933333	0.003	0	0.0173333	0	2.256	1.02533	0.898667	0.432667	0.714667
	PI306327	0.00466667	0.002	0	0.0346667	0	1.128	0.917	0.889667	0.865333	1.42933
	PI306328	0.00466667	0.003	0	0.0173333	0	1.128	1.01167	0.892333	0.432667	0.714667
M.italicus	PI317638	0	—	0	0	0.0005	0	—	0	0	0
	PI317635	0	—	0	0	0.0005	0	—	0	0	0
M.siculus	PI129703	0	—	0	0	0	0.646	—	0.893333	0	0
	PI318508	0	0.003	0	0	0	0.323	1.1375	0.446667	0	0
	PI33366	0	0.003	0	0	0	0.323	1.1375	0.446667	0	0
M.speciosus	PI317650	0	0	0	0	0	0	0	0.6965	0	0
	PI64995	0	0	0	0	0	0	0	0.6965	0	0
M.spicatus	Ames25647	0	0.0385	0	—	0	0.321	0.68	0	—	0
	Ames18402	0	0.0385	0	—	0	0.321	0.68	0	—	0
	PI314466	0	—	0	—	0	0.642	—	0	—	0
M.sulcatus	PI198090	0	0	0	0.007	0	0	0	0.494	1.2205	0
	PI227595	0	0	0	0.007	0	0	0	0.494	1.2205	0
M.tauricus	PI67510	0	—	0	—	0	0	—	0	—	0
	Ames18446	0	0	0	0	0	0	0	0	0.6695	0
	Ames25789	0	0	0	0	0	0	0	0	0.6695	0
ITS, internal transcribed spacer
