# Supplementary material for: Potential DNA barcodes for Melilotus species based on five single loci and their combinations
Source: PLoS One. 2017 Sep 14;12(9):e0182693. doi: 10.1371/journal.pone.0182693 (PMC5598934; doi:10.1371/journal.pone.0182693)
Supplement: S3 Table — ITS, internal transcribed spacer. (XLSX) [file pone.0182693.s005.xlsx]

## Sheet: Sheet1
S3 Table Intra-accession gap and distance for 100 individuals of 5 Melilotus species.
species	accession number	Average gap					Average distance
		ITS	trnH-psbA	matK	trnL-F	rbcL	ITS	trnH-psbA	matK	trnL-F	rbcL
M.albus	M.albus_AA_1	0.000210526	0	0.000166667	0.0008	0	0.908727	0	0.218228	1.79249	0
	M.albus_AA_2	0.000210526	0	0.000166667	0.0012	0	0.908727	0	0.218228	1.96095	0
	M.albus_AA_3	0.000210526	0	0.000166667	0.0012	0	0.908727	0	0.956482	1.64156	0
	M.albus_AA_4	0.000210526	0	0.000166667	0.0012	0	0.908727	0	0.901712	1.87859	0
	M.albus_AA_5	0.000210526	0	0.000166667	0.0012	0	0.908727	0	0.901712	2.10109	0
	M.albus_AA_6	0.000210526	0	0.00283333	0.0012	0	1.46627	0	0.218228	1.63206	0
	M.albus_AA_7	0.000210526	0	0.000166667	0.0012	0	2.76294	0	0.218228	1.51962	0
	M.albus_AA_8	0.00178947	0	0.000166667	0.0008	0	3.64397	0	0.218228	1.51962	0
	M.albus_AA_9	0.000210526	0	0.000166667	0.0008	0	0.908727	0	0.218228	1.72524	0
	M.albus_AA_10	0.000210526	0	0.000166667	0.0008	0	2.0889	0	0.995334	2.06972	0
	M.albus_AA_11	0.000210526	0	0.000166667	0.0012	0	1.82962	0	0.218228	2.21693	0
	M.albus_AA_12	0.000210526	0	0.000166667	0.0008	0	1.93888	0	0.218228	1.73799	0
	M.albus_AA_13	0.000210526	0	0.000166667	0.0012	0	0.908727	0	0.218228	1.59801	0
	M.albus_AA_14	0.000210526	0	0.000166667	0.0008	0	0.908727	0	0.218228	1.57715	0
	M.albus_AA_15	0.000210526	0	0.000166667	0.0008	0	0.908727	0	0.218228	1.74376	0
	M.albus_AA_16	0.000210526	0	0.000166667	0.0008	0	0.908727	0	0.218228	1.59801	0
	M.albus_AA_17	0.000210526	0	0.000166667	0.0008	0	0.908727	0	0.218228	2.22294	0
	M.albus_AA_18	0.000210526	0	—	0.0008	0	0.908727	0	—	1.81126	0
	M.albus_AA_19	0.000210526	0	0.000166667	0.0008	0	0.908727	0	0.218228	1.8062	0
	M.albus_AA_20	0.00178947	0	—	0.0008	0	3.21155	0	—	1.85483	0
Mean value		0.000368421	0	0.000314815	0.00096	0	1.43778	0	0.378358	1.8004	0
M.officinalis	M.officinalis_AO_1	0	0.00015	0.00215789	0	0	0.630502	0.139341	1.24983	0.684508	0
	M.officinalis_AO_2	0	0.00015	0.00105263	0	0	1.05391	0.852504	0.889067	0.359616	0
	M.officinalis_AO_3	0	0.00015	0.00105263	0	0	1.04334	0.139341	0.889067	0.684508	0
	M.officinalis_AO_4	0	0.00015	0.00105263	0	0	0.509394	0.139341	1.53998	0.684508	0
	M.officinalis_AO_5	0	0.00015	0.00215789	0	0	0.509394	0.139341	1.24983	0.359616	0
	M.officinalis_AO_6	0	0.00015	0.00215789	0	0	0.509394	0.139341	1.24983	0.684508	0
	M.officinalis_AO_7	0	0.00015	0.00105263	0	0	0.509394	0.139341	0.889067	0.359616	0
	M.officinalis_AO_8	0	0.00015	0.00105263	0	0	0.509394	0.139341	2.30447	0.359616	0
	M.officinalis_AO_9	0	0.00015	—	0	0	0.509394	0.139341	—	1.12788	0
	M.officinalis_AO_10	0	0.00015	0.00294737	0	0	0.630502	0.139341	1.58403	0.359616	0
	M.officinalis_AO_11	0	0.00285	0.00105263	0	0	0.630502	0.852504	0.889067	0.359616	0
	M.officinalis_AO_12	0	0.00015	0.00105263	0	0	0.509394	0.139341	1.3047	0.359616	0
	M.officinalis_AO_13	0	0.00015	0.00105263	0	0	0.509394	0.139341	0.889067	0.359616	0
	M.officinalis_AO_14	0	0.00015	0.00105263	0	0	0.509394	0.139341	2.52131	0.684508	0
	M.officinalis_AO_15	0	0.00015	0.00105263	0	0	1.05391	0.139341	0.889067	0.359616	0
	M.officinalis_AO_16	0	0.00015	0.00294737	0	0	0.509394	0.139341	1.53296	0.359616	0
	M.officinalis_AO_17	0	0.00015	0.00105263	0	0	0.630502	0.139341	0.889067	0.684508	0
	M.officinalis_AO_18	0	0.00015	0.00105263	0	0	0.630502	0.926546	0.889067	0.359616	0
	M.officinalis_AO_19	0	0.00015	0.00215789	0	0	0.630502	0.142567	1.24983	0.359616	0
	M.officinalis_AO_20	0	0.00015	0.00105263	0	0	0.630502	0.142567	1.37432	0.359616	0
Mean value		0	0.000285	0.00148476	0	0	0.632931	0.25034	1.27756	0.495497	0
M.dentatus	M.dentatus_A46_1	0.0014	0.00015	0	0.0061	0	0.309264	0.092873	0.58626	0.472789	0.162962
	M.dentatus_A46_2	0.0014	0.00015	0	0.0061	0	0.309264	0.092873	0.58626	0.472789	0.162962
	M.dentatus_A46_3	0.0014	0.00015	0	0.0061	0	0.309264	0.835857	0.58626	0.472789	0.162962
	M.dentatus_A46_4	0.0126	0.00015	0	0.0437	0	2.78338	0.092873	0.608865	1.83468	1.46665
	M.dentatus_A46_5	0.0014	0.00015	0	0.0071	0	0.309264	0.092873	0.608865	0.472789	0.162962
	M.dentatus_A46_6	0.0014	0.00285	0	0.0071	0	0.309264	0.092873	0.608865	0.472789	0.162962
	M.dentatus_A46_7	0.0126	0.00015	0	0.0437	0	2.78338	0.092873	2.01595	1.83468	1.46665
	M.dentatus_A46_8	0.0014	0.00015	0	0.0061	0	0.309264	0.092873	0.58626	0.472789	0.162962
	M.dentatus_A46_9	0.0014	0.00015	0	0.0061	0	0.309264	0.092873	0.608865	0.472789	0.162962
	M.dentatus_A46_10	0.0014	0.00015	0	0.0061	0	0.309264	0.092873	0.58626	0.472789	0.162962
	M.dentatus_A46_11	0.0014	0.00015	0	0.0143	0	0.309264	0.092873	1.40772	2.57641	0.162962
	M.dentatus_A46_12	0.0014	0.00015	0	0.0061	0	0.309264	0.092873	0.58626	0.472789	0.162962
	M.dentatus_A46_13	0.0014	0.00015	0	0.0061	0	0.309264	0.092873	0.608865	0.472789	0.162962
	M.dentatus_A46_14	0.0014	0.00015	0	0.0071	0	0.309264	0.092873	0.58626	0.472789	0.162962
	M.dentatus_A46_15	0.0014	0.00015	0	0.0061	0	0.309264	0.092873	0.608865	0.472789	0.162962
	M.dentatus_A46_16	0.0014	0.00015	0	0.0061	0	0.309264	0.835857	0.608865	0.472789	0.162962
	M.dentatus_A46_17	0.0014	0.00015	0	0.0061	0	0.309264	0.0964365	0.58626	0.472789	0.162962
	M.dentatus_A46_18	0.0014	0.00015	0	0.0143	0	0.309264	0.0964365	0.58626	2.57641	0.162962
	M.dentatus_A46_19	0.0014	0.00015	0	0.0061	0	0.309264	0.0964365	0.608865	0.472789	0.162962
	M.dentatus_A46_20	0.0014	0.00015	0	0.0061	0	0.309264	0.0964365	0.608865	0.472789	0.162962
Mean value		0.00252	0.000285	0	0.01083	0	0.556676	0.167884	0.70899	0.81934	0.293331
M.altissimus	M.altissimus_A47	0	0	0	0.0011	0	0	0	1.10802	1.80232	0
	M.altissimus_A47_2	0	0	0	0.0011	0	0	0	0.576256	1.85308	0
	M.altissimus_A47_3	0	0	0	0.0005	0	0	0	0.728921	0.646741	0
	M.altissimus_A47_4	0	0	0	0.0005	0	0	0	1.35627	0.646741	0
	M.altissimus_A47_5	0	0	0	0.0005	0	0	0	1.24315	1.46147	0
	M.altissimus_A47_6	0	0	0	0.0005	0	0	0	0.576256	1.57814	0
	M.altissimus_A47_7	0	0	0	0.0005	0	0	0	0.728921	0.646741	0
	M.altissimus_A47_8	0	0	0	0.0005	0	0	0	0.576256	1.57814	0
	M.altissimus_A47_9	0	0	0	0.0002	0	0	0	1.35627	0.646741	0
	M.altissimus_A47_10	0	0	0	0.0015	0	0	0	0.576256	0.646741	0
	M.altissimus_A47_11	0	0	0	0.0016	0	0	0	0.728921	1.85308	0
	M.altissimus_A47_12	0	0	0	0.0005	0	0	0	0.576256	0.646741	0
	M.altissimus_A47_13	0	0	0	0.0005	0	0	0	0.728921	0.646741	0
	M.altissimus_A47_14	0	0	0	0.0009	0	0	0	0.728921	1.43165	0
	M.altissimus_A47_15	0	0	0	0.0003	0	0	0	0.728921	0.646741	0
	M.altissimus_A47_16	0	0	0	0.0003	0	0	0	0.576256	0.646741	0
	M.altissimus_A47_17	0	0	0	0.0003	0	0	0	0.576256	0.646741	0
	M.altissimus_A47_18	0	0	0	0.0003	0	0	0	0.576256	0.646741	0
	M.altissimus_A47_19	0	0	0	0.0004	0	0	0	0.576256	0.646741	0
	M.altissimus_A47_20	0	0	0	0.0012	0	0	0	0.728921	1.20407	0
Mean value		0	0	0	0.00066	0	0	0	0.767624	1.02614	0
M.spicatus	M.spicatus_A44_1	0.0014	0	0.00075	—	0	0.335689	0	0.734057	—	0.710015
	M.spicatus_A44_2	0.0014	0	0.00075	—	0	0.335689	0	0.734057	—	0.710015
	M.spicatus_A44_3	0.0014	0	0.00075	—	0	0.335689	0	0.734057	—	0.710015
	M.spicatus_A44_4	0.0014	0	0.00075	—	0	0.335689	0	0.734057	—	0.710015
	M.spicatus_A44_5	0.0014	0	0.00075	—	0	0.335689	0	0.734057	—	0.710015
	M.spicatus_A44_6	0.0014	0	0.00075	—	0	0.335689	0	0.734057	—	0.710015
	M.spicatus_A44_7	0.0014	0	0.00075	—	0	0.335689	0	0.734057	—	0.710015
	M.spicatus_A44_8	0.0014	0	0.00075	—	0	0.335689	0	0.734057	—	0.710015
	M.spicatus_A44_9	0.0014	0	0.00075	—	0	0.335689	0	0.734057	—	0.710015
	M.spicatus_A44_10	0.0126	0	0.00225	—	0	2.6078	0	1.65353	—	1.6145
	M.spicatus_A44_11	0.0014	0	0.00075	—	0	0.335689	0	1.22016	—	1.19624
	M.spicatus_A44_12	0.0014	0	0.0021	—	0	0.335689	0	1.44402	—	1.4042
	M.spicatus_A44_13	0.0014	0	0.00075	—	0	0.335689	0	0.734057	—	0.710015
	M.spicatus_A44_14	0.0014	0	0.00225	—	0	0.335689	0	1.89839	—	1.80864
	M.spicatus_A44_15	0.0014	0	0.00075	—	0	1.08708	0	0.734057	—	0.710015
	M.spicatus_A44_16	0.0014	0	0.00225	—	0	0.335689	0	2.09048	—	2.00531
	M.spicatus_A44_17	0.0014	0	0.00075	—	0	0.335689	0	1.31916	—	1.31041
	M.spicatus_A44_18	0.0014	0	0.00075	—	0	0.335689	0	1.22016	—	1.19624
	M.spicatus_A44_19	0.0014	0	0.00225	—	0	0.335689	0	1.89839	—	1.80864
	M.spicatus_A44_20	0.0126	0	0.0006	—	0	2.6078	0	1.68684	—	1.62558
Mean value		0.00252	0	0.00111	—	0	0.600469	0	1.12529	—	1.089
ITS, internal transcribed spacer
