# Supplementary material for: Potential DNA barcodes for Melilotus species based on five single loci and their combinations
Source: PLoS One. 2017 Sep 14;12(9):e0182693. doi: 10.1371/journal.pone.0182693 (PMC5598934; doi:10.1371/journal.pone.0182693)
Supplement: S4 Table — MR, matK+rbcL; MRP, matK+rbcL+trnH-psbA; MRPI, matK+rbcL+trnH-psbA+ITS; MRTP, matK+rbcL+trnL+trnH-psbA; MRTPI, matK+rbcL+trnL+trnH-psbA+ITS. (XLSX) [file pone.0182693.s006.xlsx]

## Sheet: Sheet1
S4 Table Results of pairwise distance analysis based on MEGA 6.0-Compute Pairwise Distance and similarity analysis based on Emboss Needle.
	Minimum interspecific distance						Maximum interspecific distance						Average pairwise similarity(%)
	MR	MRP	MRPI	MRTP	MRTPI		MR	MRP	MRPI	MRTP	MRTPI		MR	MRP	MRPI	MRTP	MRTPI
M. albus	0	0	0	0	0		3.2	3.08	6.19	6.35	6.69		99.71	98.37	98.18	90.32	91.86
M. altissimus	0	0	0	0	0		3.4	3.22	6.46	6.59	6.9		99.72	98.19	97.74	93.46	94.09
M. dentatus	1	0.99	1	0.99	1.03		3.68	3.53	6.47	6.75	6.83		99.54	98.11	98.03	93.55	94.4
M. elegans	0	0	1.04	1.05	0.99		3.4	3.22	6.25	6.38	6.66		99.72	98.38	98.16	90.41	91.89
M. hirsutus	1.02	1.03	0.99	0.98	1.02		3.67	3.54	6.16	6.34	6.76		99.47	98.2	98.05	93.1	94.03
M. indicus	1.48	1.45	1.43	1.53	1.35		3.36	3.25	7	7.54	7.34		99.62	97.72	97.22	92.56	91.04
M. infestus	1.48	1.45	1.43	1.53	1.35		3.88	3.79	7.02	7.24	7.06		99.42	97.98	97.11	93.37	93.59
M. italicus	0	0	0	0	0		4.06	3.89	6.38	6.6	6.93		99.37	82.16	86.17	81.69	84.69
M. officinalis	0.96	0.97	1.41	1.35	1.39		3.49	3.35	6.46	6.6	6.95		99.62	98.29	98.08	88.75	92.3
M. polonicus	1.47	1.5	1.43	1.46	1.47		3.66	3.47	6.75	6.91	7.04		99.53	98.28	98.08	91.02	92.39
M. segetalis	1.29	1.26	3.71	3.51	3.67		3.34	3.23	6.45	6.5	7.18		99.64	98.29	97.66	93.31	93.86
M. siculus	1.39	1.38	1.6	1.69	2.39		3.9	3.84	7.24	6.96	7.33		99.41	97.77	97.01	92.98	93.26
M. speciosus	1.4	1.39	1.54	1.51	1.34		4	3.84	7.44	7.54	7.57		99.21	97.5	95.42	92.91	92.29
M. spicatus	0	0	0	0	0		3.69	3.59	7.31	7.48	7.15		99.49	97.25	97.02	92.24	93.1
M. suaveolens	0	0	1.36	1.34	1.43		3.4	3.22	6.3	6.4	6.84		99.73	98.36	98.08	90.34	91.81
M. sulcatus	0.93	0.92	1.09	1.1	0.95		3.83	3.68	6.52	6.83	7.57		99.48	97.98	97.23	93.24	93.44
M. tauricus	0	0	0	0	0		3.6	3.39	6.36	6.66	6.85		99.68	98.19	97.96	91.34	94.29
M. wolgicus	0	0	0	0	0		3.61	3.42	6.53	6.69	6.78		99.68	97.97	97.84	93.47	94.29
MR, matK+rbcL; MRP, matK+rbcL+trnH-psbA; MRPI, matK+rbcL+trnH-psbA+ITS; MRTP, matK+rbcL+trnL+trnH-psbA; MRTPI, matK+rbcL+trnL+trnH-psbA+ITS.
