# Supplementary material for: Potential DNA barcodes for Melilotus species based on five single loci and their combinations
Source: PLoS One. 2017 Sep 14;12(9):e0182693. doi: 10.1371/journal.pone.0182693 (PMC5598934; doi:10.1371/journal.pone.0182693)
Supplement: S1 Dataset — (ZIP) [file pone.0182693.s007.zip]

Archive with 6 entries (5 files):
- Squences/
- Squences/ITS.txt
- Squences/matK.txt
- Squences/rbcL.txt
- Squences/trnH-psbA.txt
- Squences/trnL.txt
