# Supplementary material for: Potential DNA barcodes for Melilotus species based on five single loci and their combinations
Source: PLoS One. 2017 Sep 14;12(9):e0182693. doi: 10.1371/journal.pone.0182693 (PMC5598934; doi:10.1371/journal.pone.0182693)
Supplement: S1 Dataset — (ZIP) [file pone.0182693.s007.zip › Squences/ITS.txt]

>PI90557
CCAACACGTGAATCAGTTTGAACACATTGGGGTGGGTTGAGGTGTTAACCACACCAAGACCTACCTCAGGTTCAGAGGCGGACGACTCGTGCGTTCTCCTTTGTGCCAAAAAACCAAACCCCGGCGCTGAATGCGTCAAGGAATTAAAATTTTGCTCTGAGCGCACCTGCATGGCATCGGAGACGGTGTTCGTGCGGGTTACGTTTTGACACATTATATAGAATGACTCTCGGCAACGGATATCTAGGCTCTTGCATCGATGAAGAACGTAGCGAAATGCGATACTTGGTGTGAATTGCAGAATCCCGTGAACCATCGAGTCTTTGAACGCAAGTTGCGCCCGATGCCATTAGGTTGAGGGCACGTCTGCCTGGGTGTCACATATCGAAGCCTCCTGCCAATTTCCTTTTGATAGGTATTGTGCATGCTGGTGAATGTTGGCCTCCCGTGAGCTCTATTGTCTCATGGTTGGTTGAAAATCGAGACCTTGGTAGGGTGTGCCATGATAGATGGTGGTTGTGTGACCCACGAGAAACCAAGATCATGTGCTGCCCTATTCAATTCGGCCTCTTTTACCCATATGCGTTTTGTAAACGCTCGTGATGAGACCTCAGGTCAGGCGGGGCTACCCGCTGAATTTAAGCAT
>Ames21597
CCAACACGTGAATCAGTTTGAACACATTGGGGTGGGTTGAGGTGTTAACCACACCAAGACCTACCTCAGGTTCAGAGGCGGACGACTCGTGCGTTCTCCTTTGTGCCAAAAAACCAAACCCCGGCGCTGAATGCGTCAAGGAATTAAAATTTTGCTCTGAGCGCACCTGCATGGCATCGGAGACGGTGTTCGTGCGGGTTACGTTTTGACACATTATATAGAATGACTCTCGGCAACGGATATCTAGGCTCTTGCATCGATGAAGAACGTAGCGAAATGCGATACTTGGTGTGAATTGCAGAATCCCGTGAACCATCGAGTCTTTGAACGCAAGTTGCGCCCGATGCCATTAGGTTGAGGGCACGTCTGCCTGGGTGTCACATATCGAAGCCTCCTGCCAATTTCCTTTTGATAGGTATTGTGCATGCTGGTGAATGTTGGCCTCCCGTGAGCTCTATTGTCTCATGGTTGGTTGAAAATCGAGACCTTGGTAGGGTGTGCCATGATAGATGGTGGTTGTGTGACCCACGAGAAACCAAGATCATGTGCTGCCCTATTCAATTCGGCCTCTTTTACCCATATGCGTTTTGTAAACGCTCGTGATGAGACCTCAGGTCAGGCGGGGCTACCCGCTGAATTTAAGCAT
>PI420163
CCAACACGTGAATCAGTTTGAACACATTGGGGTGGGTTGAGGTGTTAACCACACACCAAGACCTACCTCAGGTTCAGAGGCGGACGACTCGTGCGTTCTCCTTTGTGCCAAAAAAACCAAACCCCGACGCTGAATGCGTCAAGGAATTAAAACTTTGCTCTTAGCGCACCTGCATGGCATCGGAGACGGTGTTCGTGCGGGTTACGTTTTGACACATTATATAGAATGACTCTCGGCAACGGATATCTAGGCTCTTGCATCGATGAAGAACGTAGCGAAATGCGATACTTGGTGTGAATTGCAGAATCCCGTGAACCATCGAGTCTTTGAACGCAAGTTGCGCCCGATGCCATTAGGTTGAGGGCACGTCTGCCTGGGTGTCACATATCGAAGCCTCCTGCCAATTTCCTTTTGATAGGTATTGTGCATGCTGGTGAATGTTGGCCTCCCGTGAGCTCTATTGTCTCATGGTTGGTTGAAAATTGAGACCTTGGTAGGGTGTGCCATGATAGATGGTGGTTGTGTGACCCACGAGAAACCAAGATCATGTGCTGCCCTATTCAATTCGGCCTCTTTTACCCATATGCGTTTTGTATGACGCTCGTGATGAGACCTCAGGTCAGGCGGGGCTACCCGCTGAATTTAAGCAT
>PI275975
CCAACACGTGAATCAGTTTGAACACATTGGGGTGGGTTGAGGTGTTAACCACACACCAAGACCTACCTCAGGTTCAGAGGCGGACGACTCGTGCGTTCTCCTTTGTGCCAAAAAAACCAAACCCCGACGCTGAATGCGTCAAGGAATTAAAACTTTGCTCTTAGCGCACCTGCATGGCATCGGAGACGGTGTTCGTGCGGGTTACGTTTTGACACATTATATAGAATGACTCTCGGCAACGGATATCTAGGCTCTTGCATCGATGAAGAACGTAGCGAAATGCGATACTTGGTGTGAATTGCAGAATCCCGTGAACCATCGAGTCTTTGAACGCAAGTTGCGCCCGATGCCATTAGGTTGAGGGCACGTCTGCCTGGGTGTCACATATCGAAGCCTCCTGCCAATTTCCTTTTGATAGGTATTGTGCATGCTGGTGAATGTTGGCCTCCCGTGAGCTCTATTGTCTCATGGTTGGTTGAAAATTGAGACCTTGGTAGGGTGTGCCATGATAGATGGTGGTTGTGTGACCCACGAGAAACCAAGATCATGTGCTGCCCTATTCAATTCGGCCTCTTTTACCCATATGCGTTTTGTACGACGCTCGTGATGAGACCTCAGGTCAGGCGGGGCTACCCGCTGAATTTAAGCAT
>PI90753
CCAACACGTGAATCAGTTTGAACACATTGGGGTGGGTTGAGGTGTTAACCACACCAAGACCTACCTCAGGTTCAGAGGCGGACGACTCGTGCGTTCTCCTTTGTGCCAAAAAACCAAACCCCGGCGCTGAATGCGTCAAGGAATTAAAATTTTGCTCTGAGCGCACCTGCATGGCATCGGAGACGGTGTTCGTGCGGGTTACGTTTTGACACATTATATAGAATGACTCTCGGCAACGGATATCTAGGCTCTTGCATCGATGAAGAACGTAGCGAAATGCGATACTTGGTGTGAATTGCAGAATCCCGTGAACCATCGAGTCTTTGAACGCAAGTTGCGCCCGATGCCATTAGGTTGAGGGCACGTCTGCCTGGGTGTCACATATCGAAGCCTCCTGCCAATTTCCTTTTGATAGGTATTGTGCATGCTGGTGAATGTTGGCCTCCCGTGAGCTCTATTGTCTCATGGTTGGTTGAAAATCGAGACCTTGGTAGGGTGTGCCATGATAGATGGTGGTTGTGTGACCCACGAGAAACCAAGATCATGTGCTGCCCTATTCAATTCGGCCTCTTTTACCCATATGCGTTTTGTAAACGCTCGTGATGAGACCTCAGGTCAGGCGGGGCTACCCGCTGAATTTAAGCAT
>PI108656
CCAACACGTGAATCAGTTTGAACACATTGGGGTGGGTTGAGGTGTTAACCACACCAAGACCTACCTCAGGTTCAGAGGCGGACGACTCGTGCGTTCTCCTTTGTGCCAAAAAACCAAACCCCGGCGCTGAATGCGTCAAGGAATTAAAATTTTGCTCTGAGCGCACCTGCATGGCATCGGAGACGGTGTTCGTGCGGGTTACGTTTTGACACATTATATAGAATGACTCTCGGCAACGGATATCTAGGCTCTTGCATCGATGAAGAACGTAGCGAAATGCGATACTTGGTGTGAATTGCAGAATCCCGTGAACCATCGAGTCTTTGAACGCAAGTTGCGCCCGATGCCATTAGGTTGAGGGCACGTCTGCCTGGGTGTCACATATCGAAGCCTCCTGCCAATTTCCTTTTGATAGGTATTGTGCATGCTGGTGAATGTTGGCCTCCCGTGAGCTCTATTGTCTCATGGTTGGTTGAAAATCGAGACCTTGGTAGGGTGTGCCATGATAGATGGTGGTTGTGTGACCCACGAGAAACCAAGATCATGTGCTGCCCTATTCAATTCGGCCTCTTTTACCCATATGCGTTTTGTAAACGCTCGTGATGAGACCTCAGGTCAGGCGGGGCTACCCGCTGAATTTAAGCAT
>PI260271
CCAACACGTGAATCAGTTTGAACACATTGGGGTGGGTTGAGGTGTTAACCACACCAAGACCTACCTCAGGTTCAGAGGCGGACGACTCGTGCGTTCTCCTTTGTGCCAAAAAACCAAACCCCGGCGCTGAATGCGTCAAGGAATTAAAATTTTGCTCTGAGCGCACCTGCATGGCATCGGAGACGGTGTTCGTGCGGGTTACGTTTTGACACATTATATAGAATGACTCTCGGCAACGGATATCTAGGCTCTTGCATCGATGAAGAACGTAGCGAAATGCGATACTTGGTGTGAATTGCAGAATCCCGTGAACCATCGAGTCTTTGAACGCAAGTTGCGCCCGATGCCATTAGGTTGAGGGCACGTCTGCCTGGGTGTCACATATCGAAGCCTCCTGCCAATTTCCTTTTGATAGGTATTGTGCATGCTGGTGAATGTTGGCCTCCCGTGAGCTCTATTGTCTCATGGTTGGTTGAAAATCGAGACCTTGGTAGGGTGTGCCATGATAGATGGTGGTTGTGTGACCCACGAGAAACCAAGATCATGTGCTGCCCCTATTCAATTTGGCCTCTTTTACCCATATGCGTTTTGTAAACGCTCGTGATGAGACCTCAGGTCAGGCGGGGCTACCCGCTGAATTTAAGCAT
>PI250873
CCAACACGTGAATCAGTTTGAACACATTGGGGTGGGTTGAGGTGTTAACCACACCAAGACCTACCTCAGGTTCAGAGGCGGACGACTTGTGCGTTCTCCTTTGTGCCAAAAAACCAAACCCCGGCGCTGAATGCGTCAAGGAATTAAAATTTTGCTCTGAGCGCACCTGCATGGCATCGGAGACGGTGTTCGTGCGGGTTACGTTTTGACACATTATATAGAATGACTCTCGGCAACGGATATCTAGGCTCTTGCATCGATGAAGAACGTAGCGAAATGCGATACTTGGTGTGAATTGCAGAATCCCGTGAACCATCGAGTCTTTGAACGCAAGTTGCGCCCGATGCCATTAGGTTGAGGGCACGTCTGCCTGGGTGTCACATATCGAAGCCTCCTGCCAATTTCCTTTTGATAGGTATTGTGCATGCTGGTGAATGTTGGCCTCCCGTGAGCTCTATTGTCTCATGGTTGGTTGAAAATCGAGACCTTGGTAGGGTGTGCCATGATAGATGGTGGTTGTGTGACCCACGAGAAACCAAGATCATGTGCTGCCCTATTCAATTCGGCCTCTTTTACCCATATGCGTTTTGTAAACGCTCGTGATGAGACCTCAGGTCAGGCGGGGCTACCCGCTGAATTTAAGCAT
>PI129697
CCAACACGTGAATCAGTTTGAACACATTGGGGTGGGTTGAGGTGTTAACCACACCAAGACCTACCTCAGGTTCAGAGGCGGACGACTCGTGCGTTCTCCTTTGTGCCAAAAAACCAAACCCCGGCGCTGAATGCGTCAAGGAATTAAAATTTTGCTCTGAGCGCACCTGCATGGCATCGGAGACGGTGTTCGTGCGGGTTACGTTTTGACACATTATATAGAATGACTCTCGGCAACGGATATCTAGGCTCTTGCATCGATGAAGAACGTAGCGAAATGCGATACTTGGTGTGAATTGCAGAATCCCGTGAACCATCGAGTCTTTGAACGCAAGTTGCGCCCGATGCCATTAGGTTGAGGGCACGTCTGCCTGGGTGTCACATATCGAAGCCTCCTGCCAATTTCCTTTTGATAGGTATTGTGCATGCTGGTGAATGTTGGCCTCCCGTGAGCTCTATTGTCTCATGGTTGGTTGAAAATCGAGACCTTGGTAGGGTGTGCCATGATAGATGGTGGTTGTGTGACCCACGAGAAACCAAGATCATGTGCTGCCCTATTCAATTTGGCCTCTTTTACCCATATGCGTTTTGTAAACGCTCGTGATGAGACCTCAGGTCAGGCGGGGCTACCCGCTGAATTTAAGCAT
>Ames22882
CCAACACGTGAATCAGTTTGAACACATTGGGGTGGGTTGAGGTGTTAACCACACCAAGACCTACCTCAGGTTCAGAGGCGGACGACTCGTGCGTTCTCCTTTGTGCCAAAAAACCAAACCCCGGCGCTGAATGCGTCAAGGAATTAAAATTTTGCTCTGAGCGCACCTGCATGGCATCGGAGACGGTGTTCGTGCGGGTTACGTTTTGACACATTATATAGAATGACTCTCGGCAACGGATATCTAGGCTCTTGCATCGATGAAGAACGTAGCGAAATGCGATACTTGGTGTGAATTGCAGAATCCCGTGAACCATCGAGTCTTTGAACGCAAGTTGCGCCCGATGCCATTAGGTTGAGGGCACGTCTGCCTGGGTGTCACATATCGAAGCCTCCTGCCAATTTCCTTTTGATAGGTATTGTGCATGCTGGTGAATGTTGGCCTCCCGTGAGCTCTATTGTCTCATGGTTGGTTGAAAATCGAGACCTTGGTAGGGTGTGCCATGATAGATGGTGGTTGTGTGACCCACGAGAAACCAAGATCATGTGCTGCCCTATTCAATTTGGCCTCTTTTACCCATATGCGTTTTGTAAACGCTCGTGATGAGACCTCAGGTCAGGCGGGGCTACCCGCTGAATTTAAGCAT
>Ames21619
CCAACACGTGAATCAGTTTGAACACATAGTAGGGGTGGGTTGAGGTGTTAACCACCAAGACCCACGCCTCAGGTTCAGAGGGGGACGACTTGTGAGTTCTCCTTTGTGCCAAAAAACCAAACCCCGGCGCTGAATGCGTCAAGGAATTAAAATTTTGCTCTGAGCGCACCTGCATGGCATCGGAGACGGTGTTCGTGCGGGTTACGTTTTGACACATTATATAGAATGACTCTCGGCAACGGATATCTAGGCTCTTGCATCGATGAAGAACGTAGCGAAATGCGATACTTGGTGTGAATTGCAGAATCCCGTGAACCATCGAGTCTTTGAACGCAAGTTGCGCCCGATGCCATTAGGTTGAGGGCACGTCTGCCTGGGTGTCACATATCGAAGCCTCTTGCCAATTTCCTTTTGATAGGTATTGTGCATGCTGGTGAATGTTGACCTCCCGTGAGCTCTATTGTCTCATGGTTGGTTGAAAATCGAGACCTTGGTAGGGTGTGCCATGATAGATGGTGGTTGTGTGACCCACGAGAACCTTGATCATGTGCTGCCCTATTCAAATATGGCCTCTTTTACCCATATGCGTTTTGAAAACGCTCGTGATGAGACCTCAGGTCAGGCGGGGCTACCCGCTGAATTTAAGCAT
>PI43595
CCAACACGTGAATCAGTTTGAACACATAGTAGGGGTGGGTTGAGGTGTTAACCACCAAGACCCACGCCTCAGGTTCAGAGGGGGACGACTTGTGCGTTCTCCTTTGTGCCAAAAAACCAAACCCCGGCGCTGAATGCGTCAAGGAATTAAAATTTTGCTCTGAGCGCACCTGCATGGCATCGGAGACGGTGTTCGTGCGGGTTACGTTTTGACACATTATATAGAATGACTCTCGGCAACGGATATCTAGGCTCTTGCATCGATGAAGAACGTAGCGAAATGCGATACTTGGTGTGAATTGCAGAATCCCGTGAACCATCGAGTCTTTGAACGCAAGTTGCGCCCGATGCCATTAGGTTGAGGGCACGTCTGCCTGGGTGTCACATATCGAAGCCTCTTGCCAATTTCCTTTTGTAAGGTATTGTGCATGCTGGTGAATGTTGACCTCCCGTGAGCTCTATTGTCTCATGGTTGGTTGAAAATCGAGACCTTGGTAGGGTGTGCCATGATAGATGGTGGTTGTGTGACCCACGAGAACCTTGATCATGTGCTGCCCTATTCAAATATGGCCTCTTTTACCCATATGCGTTTTGAAAACGCTCGTGATGAGACCTCAGGTCAGGCGGGGCTACCCGCTGAATTTAAGCAT
>PI306326
CCAACACGCGAATCAGTTTGAAAACACATGGGGGTGGGTTGAGGTGTTAACCACCTCCGCCTACCTCAGGTTCAGAGGTGGACGACTCGAGCGTTCTCCTTTGTGCCAAAAAACCAAACCCCGGCGCCGAATGCGTCAAGGAATTAAAATTTTGCTCTGAGCGCACTTGCATGGCACCGGAGACGGTGTTCGTGCGGGTTACGTTTTGACACATCATATAGAATGACTCTCGGCAACGGATATCTAGGCTCTTGCATCGATGAAGAACGTAGCGAAATGCGATACTTGGTGTGAATTGCAGAATCCCGTGAACCATCGAGTCTTTGAACGCAAGTTGCGCCCGATGCCATTAGGTTGAGGGCACGTCTGCCTGGGTGTCACATATCGAAGCCTCTTGCCAATTATTTCCTTTTAATAGAGGAGGTATATTGTGCATGCTGGTGAATGTTGGCCTCCCGTGAGCTCTATTGTCTCATGGTTGGTTGAAAATCAAGACCTTGGTAGGGTGTGCCATGATAGATGGTGGTTGTGTGACCCACGAGAACCAAGATCATGTGCCTGCCCTATTCAATTTGGCCTCTTTTACCCCATATGCGTTTTTTAAAACGCTCGTGATGAGACCTCAGGTCAGGCGGGGCTACCCGCTGAATTTAAGCAT
>PI306327
CCAACACGCGAATCAGTTTGAAAACACATGGGGGTGGGTTGAGGTGTTAACCACCTCCGCCTACCTCAGGTTCAGAGGTGGACGACTCGAGCGTTCTCCTTTGTGCCAAAAAACCAAACCCCGGCGCCGAATGCGTCAAGGAATTAAAATTTTGCTCTGAGCGCACTTGCATGGCACCGGAGACGGTGTTCGTGCGGGTTACGTTTTGACACATCATATAGAATGACTCTCGGCAACGGATATCTAGGCTCTTGCATCGATGAAGAACGTAGCGAAATGCGATACTTGGTGTGAATTGCAGAATCCCGTGAACCATCGAGTCTTTGAACGCAAGTTGCGCCCGATGCCATTAGGTTGAGGGCACGTCTGCCTGGGTGTCACATATCGAAGCCTCTTGCCAATTATTTCCTTTTAATAGAGGAGGTATATTGTGCATGCTGGTGAATGTTGGCCTCCCGTGAGCTCTATTGTCTCATGGTTGGTTGAAAATCAAGACCTTGGTAGGGTGTGCCATGATAGATGGTGGTTGTGTGACCCACGAGAACCAAGATCATGTGCCTGCCCTATTCAATTTGGCCTCTTTTACCCCATATGCGTTTTTTAAAACGCTCGTGATGAGACCTCAGGTCAGGCGGGGCTACCCGCTGAATTTAAGCAT
>PI317638
CCAACACGTGAATCAGTTTGAACACATAGGGGTGGGTTGAGGTGTTAACCACCTCCGCCTACCTCGGGTTCAGAGGTGGACGACTCGTGCGTTCTCCTCTGTGCCAAAAAACCAAACCCCGGCGCTGAATGCGTCAAGGAATTAAAATTTTGCTCTGAGCGCACTTGCATGGCATCGGAGACGGTGTTCGTGCGGGTTACGTTTTGACACATTATATAGAATGACTCTCGGCAACGGATATCTAGGCTCTTGCATCGATGAAGAACGTAGCGAAATGCGATACTTGGTGTGAATTGCAGAATCCCGTGAACCATCGAGTCTTTGAACGCAAGTTGCGCCCGATGCCATTAGGTTGAGGGCACGTCTGCCTGGGTGTCACATATCGAAGCCTCCTGCCAATTTCCTTTTGATAGGTATTGTGCATGCTGGTGAATGTTGGCCTCCCGTGAGCTCTATTGTCTCGTGGTTGGTTGAAAATCGAGACCTTGGTAGGGTGTGCCATGATAGATGGTGGTTGTGTGACCCACGAGAACCAAGATCATGTGCTGCTGCCCTATTCAATTTGTCCTCTCTTTTACCCATTTGCGTTTTGTAAACGCTCGTGATGAGACCTCAGGTCAGGCGGGGCTACCCGCTGAATTTAAGCAT
>PI317635
CCAACACGTGAATCAGTTTGAACACATAGGGGTGGGTTGAGGTGTTAACCACCTCCGCCTACCTCGGGTTCAGAGGTGGACGACTCGTGCGTTCTCCTCTGTGCCAAAAAACCAAACCCCGGCGCTGAATGCGTCAAGGAATTAAAATTTTGCTCTGAGCGCACTTGCATGGCATCGGAGACGGTGTTCGTGCGGGTTACGTTTTGACACATTATATAGAATGACTCTCGGCAACGGATATCTAGGCTCTTGCATCGATGAAGAACGTAGCGAAATGCGATACTTGGTGTGAATTGCAGAATCCCGTGAACCATCGAGTCTTTGAACGCAAGTTGCGCCCGATGCCATTAGGTTGAGGGCACGTCTGCCTGGGTGTCACATATCGAAGCCTCCTGCCAATTTCCTTTTGATAGGTATTGTGCATGCTGGTGAATGTTGGCCTCCCGTGAGCTCTATTGTCTCGTGGTTGGTTGAAAATCGAGACCTTGGTAGGGTGTGCCATGATAGATGGTGGTTGTGTGACCCACGAGAACCAAGATCATGTGCTGCTGCCCTATTCAATTTGTCCTCTCTTTTACCCATTTGCGTTTTGTAAACGCTCGTGATGAGACCTCAGGTCAGGCGGGGCTACCCGCTGAATTTAAGCAT
>PI595394
CCAACACGTGAATCAGTTTGAACACATTGGGGTGGGTTGAGGTGTTAACCACACCAAGACCTACCTCAGGTTCAGAGGCGGACGACTCGTGCGTTCTCCTTTGTGCCAAAAAACCAAACCCCGGCGCTGAATGCGTCAAGGAATTAAAATTTTGCTCTGAGCGCACCTGCATGGCATCGGAGACGATGTTCGTGCGGGTTACGTTTTGACACATTATATAGAATGACTCTCGGCAACGGATATCTAGGCTCTTGCATCGATGAAGAACGTAGCGAAATGCGATACTTGGTGTGAATTGCAGAATCCCGTGAACCATCGAGTCTTTGAACGCAAGTTGCGCCCGATGCCATTAGGTTGAGGGCACGTCTGCCTGGGTGTCACATATCGAAGCCTCCTGCCAATTTCCTTTTGATAGGTATTGTGCATGCTGGTGAATGTTGGCCTCCCGTGAGCTCTATTGTCTCATGGTTGGTTGAAAATCGAGACCTTGGTAGGGTGTGCCATGATAGATGGTGGTTGTGTGACCCACGAGAAACCAAGATCATGTGCTGCCCTATTCAATTCGGCCTCTTTTACCCATATGCGTTTTGTAAACGCTCGTGATGAGACCTCAGGTCAGGCGGGGCTACCCGCTGAATTTAAGCAT
>PI595335
CCAACACGTGAATCAGTTTGAACACATTGGGGTGGGTTGAGGTGTTAACCACACCAAGACCTACCTCAGGTTCAGAGGCGGACGACTCGTGCGTTCTCCTTTGTGCCAAAAAACCAAACCCCGGCGCTGAATGCGTCAAGGAATTAAAATTTTGCTCTAAGCGCACCTGCATGGCATCGGAGACGATGTTCGTGCGGGTTACGTTTTGACACATTATATAGAATGACTCTCGGCAACGGATATCTAGGCTCTTGCATCGATGAAGAACGTAGCGAAATGCGATACTTGGTGTGAATTGCAGAATCCCGTGAACCATCGAGTCTTTGAACGCAAGTTGCGCCCGATGCCATTAGGTTGAGGGCACGTCTGCCTGGGTGTCACATATCGAAGCCTCCTGCCAATTTCCTTTTGATAGGTATTGTGCATGCTGGTGAATGTTGGCCTCCCGTGAGCTCTATTGTCTCATGGTTGGTTGAAAATCGAGACCTTGGTAGGGTGTGCCATGATAGATGGTGGTTGTGTGACCCACGAGAAACCAAGATCATGTGCTGCCCTATTCAATTCGGCCTCTTTTACCCATATGCGTTTTGTAAACGCTCGTGATGAGACCTCAGGTCAGGCGGGGCTACCCGCTGAATTTAAGCAT
>PI108647
CCAACACGTGAATCAGTTTGAACACATTGGGGTGGGTTGAGGTGTTAACCACACCAAGACCTACCTCAGGTTCAGAGGCGGACGACTCGTGCGTTCTCCTTTGTGCCAAAAAACCAAACCCCGGCGCTGAATGCGTCAAGGAATTAAAATTTTGCTCTGAGCGCACCTGCATGGCATCGGAGACGGTGTTCGTGCGGGTTACGTTTTGACACATTATATAGAATGACTCTCGGCAACGGATATCTAGGCTCTTGCATCGATGAAGAACGTAGCGAAATGCGATACTTGGTGTGAATTGCAGAATCCCGTGAACCATCGAGTCTTTGAACGCAAGTTGCGCCCGATGCCATTAGGTTGAGGGCACGTCTGCCTGGGTGTCACATATCGAAGCCTCCTGCCAATTTCCTTTTGATAGGTATTGTGCATGCTGGTGAATGTTGGCCTCCCGTGAGCTCTATTGTCTCATGGTTGGTTGAAAATCGAGACCTTGGTAGGGTGTGCCATGATAGATGGTGGTTGTGTGACCCACGAGAAACCAAGATCATGTGCTGCCCTATTCAATTCGGCCTCTTTTACCCATATGCGTTTTGTAAACGCTCGTGATGAGACCTCAGGTCAGGCGGGGCTACCCGCTGAATTTAAGCAT
>PI314386
CCAACACGTGAATCAGTTTGAACACATTGGGGTGGGTTGAGGTGTTAACCACACCAAGACCTACCTCAGGTTCAGAGGCGGACGACTCGTGCGTTCTCCTTTGTGCCAAAAAACCAAACCCCGGCGCTGAATGCGTCAAGGAATTAAAATTTTGCTCTGAGCGCACCTGCATGGCATCGGAGACGGTGTTCGTGCGGGTTACGTTTTGACACATTATATAGAATGACTCTCGGCAACGGATATCTAGGCTCTTGCATCGATGAAGAACGTAGCGAAATGCGATACTTGGTGTGAATTGCAGAATCCCGTGAACCATCGAGTCTTTGAACGCAAGTTGCGCCCGATGCCATTAGGTTGAGGGCACGTCTGCCTGGGTGTCACATATCGAAGCCTCCTGCCAATTTCCTTTTGATAGGTATTGTGCATGCTGGTGAATGTTGGCCTCCCGTGAGCTCTATTGTCTCATGGTTGGTTGAAAATCGAGACCTTGGTAGGGTGTGCCATGATAGATGGTGGTTGTGTGACCCACGAGAAACCAAGATCATGTGCTGCCCTATTCAATTCGGCCTCTTTTACCCATATGCGTTTTGTAAACGCTCGTGATGAGACCTCAGGTCAGGCGGGGCTACCCGCTGAATTTAAGCAT
>PI43597
CCAACACGCGAATCAGTTTGAAAACACATGGGGGTGGGTTGAGGTGTTAACCACCTCCGCCTACCTCAGGTTCAGAGGTGGACGACTCGAGCGTTCTCCTTTGTGCCAAAAAACCAAACCCCGGCGCTGAATGCGTCAAGGAATTAAAATTTTGCTCTGAGCGCACCTGCATGGCACCGGAGACGGTGTTCGTGCGGGTTACGTTTTGACACATTATATAGAATGACTCTCGGCAACGGATATCTAGGCTCTTGCATCGATGAAGAACGTAGCGAAATGCGATACTTGGTGTGAATTGCAGAATCCCGTGAACCATCGAGTCTTTGAACGCAAGTTGCGCCCGATGCCATTAGGTTGAGGGCACGTCTGCCTGGGTGTCACATATCGAAGCCTCTTGCCAATTATTTCCTTTTAATTGAGGTATATTGTGCATGCTGGTGAATGTTGGCCTCCCGTGAGCTCTATTGTCTCATGGTTGGTTGAAAATCGAGACCTTGGTAGGGTGTGCCATGATAGATGGTGGTTGTGTGACCCACGAGAACCAAGATCATGTGCTGCCCTATTCAATTTGGCCTCTTTTACCCATATGCGTTTTGAAAACGCTCGTGATGAGACCTCAGGTCAGGCGGGGCTACCCGCTGAATTTAAGCAT
>PI317633
CCAACACGTGAATCAGTTTGAACACATAGTAGGGGTGGGTTGAGGTGTTAACCACCAAGACCCACGCCTCAGGTTCAGAGGGGGACGACTTGTGCGTTCTCCTTTGTGCCAAAAAACCAAACCCCGGCGCTGAATGCGTCAAGGAATTAAAATTTTGCTCTGAGCGCACCTGCATGGCATCGGAGACGGTGTTCGTGCGGGTTACGTTTTGACACATTATATAGAATGACTCTCGGCAACGGATATCTAGGCTCTTGCATCGATGAAGAACGTAGCGAAATGCGATACTTGGTGTGAATTGCAGAATCCCGTGAACCATCGAGTCTTTGAACGCAAGTTGCGCCCGATGCCATTAGGTTGAGGGCACGTCTGCCTGGGTGTCACATATCGAAGCCTCTTGCCAATTTCCTTTTGTAAGGTATTGTGCATGCTGGTGAATGTTGACCTCCCGTGAGCTCTATTGTCTCATGGTTGGTTGAAAATCGAGACCTTGGTAGGGTGTGCCATGATAGATGGTGGTTGTGTGACCCACGAGAACCTTGATCATGTGCTGCCCTATTCAAATATGGCCTCTTTTACCCATATGCGTTTTGAAAACGCTCGTGATGAGACCTCAGGTCAGGCGGGGCTACCCGCTGAATTTAAGCAT
>PI318508
CCAACACGCGAATCAGTTCGAAAACACATGGGGGTGGGTTGAGGTGTTAACCACCTCCGCCTACCTCAGGTTCAGAGGTGGACGACTCGCGCGTTCTCCTTTGTGCCAAAAAACCAAACCCCGGCGCCGAATGCGTCAAGGAATTAAGAATTTGCTCTGAGCGCACCTGCATGGCACCGGAGACGGTGTTCGTGCGGGTTACGTTTTGACACATTATTATATAGAATGACTCTCGGCAACGGATATCTAGGCTCTTGCATCGATGAAGAACGTAGCGAAATGCGATACTTGGTGTGAATTGCAGAATCCCGTGAACCATCGAGTCTTTGAACGCAAGTTGCGCCCGATGCCATTAGGTTGAGGGCACGTCTGCCTGGGTGTCACATATCGAAGCCTCTTGCCAATTATTACCTTTTAATAGAGGTATATTGTGCATGCTGGTGAATGTTGGCCTCCCGTGAGCTCTATTGTCTCATGGTTGGTTGAAAATCGAGACCTTGGTAGGGTGTGCCATGATAGATGGTGGTTGTGTGACCCACGAGAACCAGGATCATTTGCTGCCCTATTCAATTTGGGCTCTTTTACCCATATGCGTTTTGTAAACGCTCGTGATGAGACCTCAGGTCAGGCGGGGCTACCCGCTGAATTTAAGCAT
>PI33366
CCAACACGCGAATCAGTTCGAAAACACATGGGGGTGGGTTGAGGTGTTAACCACCTCCGCCTACCTCAGGTTCAGAGGTGGACGACTCGCGCGTTCTCCTTTGTGCCAAAAAACCAAACCCCGGCGCCGAATGCGTCAAGGAATTAAGAATTTGCTCTGAGCGCACCTGCATGGCACCGGAGACGGTGTTCGTGCGGGTTACGTTTTGACACATTATTATATAGAATGACTCTCGGCAACGGATATCTAGGCTCTTGCATCGATGAAGAACGTAGCGAAATGCGATACTTGGTGTGAATTGCAGAATCCCGTGAACCATCGAGTCTTTGAACGCAAGTTGCGCCCGATGCCATTAGGTTGAGGGCACGTCTGCCTGGGTGTCACATATCGAAGCCTCTTGCCAATTATTACCTTTTAATAGAGGTATATTGTGCATGCTGGTGAATGTTGGCCTCCCGTGAGCTCTATTGTCTCATGGTTGGTTGAAAATCGAGACCTTGGTAGGGTGTGCCATGATAGATGGTGGTTGTGTGACCCACGAGAACCAGGATCATTTGCTGCCCTATTCAATTTGGGCTCTTTTACCCATATGCGTTTTGTAAACGCTCGTGATGAGACCTCAGGTCAGGCGGGGCTACCCGCTGAATTTAAGCAT
>PI317650
CCAACACGCGAATCAGTTTGAACACATAGGGGTGGGTTGAGGTGGTTGTTAAAACCGCCTCCGCCCAACTCAGGTTCAGAGGCGGACGACTCGTGCGTTCTCTCCTCCGTGCCAAAAAACCAAACCCCGGCGCTGAATGCGTCAAGGAATTAAAATTTTGCTCCGAGCGCACCTGCACGGCATCGGAGACGGTGTTCGCGCTGGTTACGTTCTGACACATTATTGTATAGAATGACTCTCGGCAACGGATATCTAGGCTCTTGCATCGATGAAGAACGTAGCGAAATGCGATACTTGGTGTGAATTGCAGAATCCCGTGAACCATCGAGTCTTTGAACGCAAGTTGCGCCCGATGCCATTAGGTTGAGGGCACGTCTGCCTGGGTGTCACATATCGAAGCCTCCTGCCAATTGTTTCCCTTTTTTTTAAGAGGTACCTATTGTGCATGCTGGTGAACGTTGGCCTCCCGTGAGCTCTATTTACTGTCTCATGGCTGGTTGAAAATCGAGACCTTGGTAGGGTGTGCCATGATAGATGGTGGTTGTGTGACCCACGAGAACCAAGATCATGCGCTGCCGCCCTATTCAATTTTGGCCTCTTTTACCCATATGATGCGTTTTTTAACAAAACGCTCGTGATGAGACCTCAGGTCAGGCGGGGCTACCCGCTGAATTTAAGCAT
>PI64995
CCAACACGCGAATCAGTTTGAACACATAGGGGTGGGTTGAGGTGGTTGTTAAAACCGCCTCCGCCCAACTCAGGTTCAGAGGCGGACGACTCGTGCGTTCTCTCCTCCGTGCCAAAAAACCAAACCCCGGCGCTGAATGCGTCAAGGAATTAAAATTTTGCTCCGAGCGCACCTGCACGGCATCGGAGACGGTGTTCGCGCTGGTTACGTTCTGACACATTATTGTATAGAATGACTCTCGGCAACGGATATCTAGGCTCTTGCATCGATGAAGAACGTAGCGAAATGCGATACTTGGTGTGAATTGCAGAATCCCGTGAACCATCGAGTCTTTGAACGCAAGTTGCGCCCGATGCCATTAGGTTGAGGGCACGTCTGCCTGGGTGTCACATATCGAAGCCTCCTGCCAATTGTTTCCCTTTTTTTTAAGAGGTACCTATTGTGCATGCTGGTGAACGTTGGCCTCCCGTGAGCTCTATTTACTGTCTCATGGCTGGTTGAAAATCGAGACCTTGGTAGGGTGTGCCATGATAGATGGTGGTTGTGTGACCCACGAGAACCAAGATCATGCGCTGCCGCCCTATTCAATTTTGGCCTCTTTTACCCATATGATGCGTTTTTTAACAAAACGCTCGTGATGAGACCTCAGGTCAGGCGGGGCTACCCGCTGAATTTAAGCAT
>Ames25647
CCAACACGTGAATCAGTTTGAACACATAGCGGTGGGTTGAGGTGTTAACCACCAAGACCTACCTCAGGTTCAGAGGTGGACGACTCGTGCGTTCTCCTTTGTGCCAAAAAACCAAACCCCGGCGCTGAATGCGTCAAGGAATTAAAATTTTGCTCTGAGCGCACCTGCATGGCATCGGAGACGGTGTTCGTGCGGGTTACGTTTTGACACATTATATAGAATGACTCTCGGCAACGGATATCTAGGCTCTTGCATCGATGAAGAACGTAGCGAAATGCGATACTTGGTGTGAATTGCAGAATCCCGTGAACCATCGAGTCTTTGAACGCAAGTTGCGCCCGATGCCATTAGGTTGAGGGCACGTCTGCCTGGGTGTCACATATCGAAGCCTCTTGCCAATTTCCTTTTGATAGGTGTTGTGCATGCTGGTGAATGTTGGCCTCCCGTGAGCTCTTCTATTGTCTCATGGTTGGTTGAAAAATCGAGACCTTGGTAGGGTGTGCCATGATAGATGGTGGTTGTGTGACCCACGAGAACCAAGATCATGTGCTGCCCTATTCTCATTGGCCTCTTTTACCCATATGCGTTTTGAAAACGCTCGTGATGAGACCTCAGGTCAGGCGGGGCTACCCGCTGAATTTAAGCAT
>Ames18402
CCAACACGTGAATCAGTTTGAACACATAGCGGTGGGTTGAGGTGTTAACCACCAAGACCTACCTCAGGTTCAGAGGTGGACGACTCGTGCGTTCTCCTTTGTGCCAAAAAACCAAACCCCGGCGCTGAATGCGTCAAGGAATTAAAATTTTGCTCTGAGCGCACCTGCATGGCATCGGAGACGGTGTTCGTGCGGGTTACGTTTTGACACATTATATAGAATGACTCTCGGCAACGGATATCTAGGCTCTTGCATCGATGAAGAACGTAGCGAAATGCGATACTTGGTGTGAATTGCAGAATCCCGTGAACCATCGAGTCTTTGAACGCAAGTTGCGCCCGATGCCATTAGGTTGAGGGCACGTCTGCCTGGGTGTCACATATCGAAGCCTCTTGCCAATTTCCTTTTGATAGGTGTTGTGCATGCTGGTGAATGTTGGCCTCCCGTGAGCTCTTCTATTGTCTCATGGTTGGTTGAAAAATCGAGACCTTGGTAGGGTGTGCCATGATAGATGGTGGTTGTGTGACCCACGAAAACCAAGATCATGTGCTGCCCTATTCTCATTGGCCTCTTTTACCCATATGCGTTTTGAAAACGCTCGTGATGAGACCTCAGGTCAGGCGGGGCTACCCGCTGAATTTAAGCAT
>PI595395
CCAACACGTGAATCAGTTTGAACACATTGGGGTGGGTGGAGGTGTTAACCACACCAAGAACTACCTCAGGTTCAGAGGCGGACGACTCGTGCGTTCTCCTTTGTGCCAAAAAACCAAACCCCGGCGCTGAATGCGTCAAGGAATTAAAATTTTGCTCTGAGCGCACCTGCATGGCATCGGAGACGGTGTTCGTGCGGGTTACGTTTTGACACATTATATAGAATGACTCTCGGCAACGGATATCTAGGCTCTTGCATCGATGAAGAACGTAGCGAAATGCGATACTTGGTGTGAATTGCAGAATCCCGTGAACCATCGAGTCTTTGAACGCAAGTTGCGCCCGATGCCATTAGGTTGAGGGCACGTCTGCCTGGGTGTCACATATCGAAGCCTCCTGCCAATTTCCTTTTGATAGGTATTGTGCATGCTGGTGAATGTTGGCCTCCCGTGAGCTCTATTGTCTCATGGTTGGTTGAAAATCGAGACCTTGGTAGGGTGTGCCATGATAGATGGTGGTTGTGTGACCCACGAGAAACCAAGATCATGTGCTGCCCTATTCAATTTGGCCTCTTTTACCCATATGCGTTTTGTAAACGCTCGTGATGAGACCTCAGGTCAGGCGGGGCTACCCGCTGAATTTAAGCAT
>Ames23793
CCAACACGTGAATCAGTTTGAACACATTGGGGTGGGTGGAGGTGTTAACCACACCAAGACCTACCTCAGGTTCAGAGGCGGACGACTCGTGCGTTCTCCTTTGTGCCAAAAAACCAAACCCCGGCGCTGAATGCGTCAAGGAATTAAAATTTTGCTCTGAGCGCACCTGCATGGCATCGGAGACGGTGTTCGTGCGGGTTACGTTTTGACACATTATATAGAATGACTCTCGGCAACGGATATCTAGGCTCTTGCATCGATGAAGAACGTAGCGAAATGCGATACTTGGTGTGAATTGCAGAATCCCGTGAACCATCGAGTCTTTGAACGCAAGTTGCGCCCGATGCCATTAGGTTGAGGGCACGTCTGCCTGGGTGTCACATATCGAAGCCTCCTGCCAATTTCCTTTTGATAGGTATTGTGCATGCTGGTGAATGTTGGCCTCCCGTGAGCTCTATTGTCTCATGGTTGGTTGAAAATCGAGACCTTGGTAGGGTGTGCCATGATAGATGGTGGTTGTGTGACCCACGAGAAACCAAGATCATGTGCTGCCCTATTCAATTTGGCCTCTTTTACCCATATGCGTTTTGTAAACGCTCGTGATGAGACCTCAGGTCAGGCGGGGCTACCCGCTGAATTTAAGCAT
>PI227595
CCAACACGCGAATCAGTTTGAAAACACATGGGGGTGGGTTGAGGTGTTAACCACCTCAGCCTACCTCAGGTTCAGAGGTGGACGACTCGCGCGTTGTCCTTTGTGCCAAAAAACCAAACCCCGGCGCCGAATGCGTCAAGGAATTAAAAATTTGCTCTGAGCGCACCTGCATGGCACCGGAGACGGCGTTCGTGCGGGTTACGTTTTGACACATTATTATATAGAATGACTCTCGGCAACGGATATCTAGGCTCTTGCATCGATGAAGAACGTAGCGAAATGCGATACTTGGTGTGAATTGCAGAATCCCGTGAACCATCGAGTCTTTGAACGCAAGTTGCGCCCGATGCCATTAGGTTGAGGGCACGTCTGCCTGGGTGTCACATATCGAAGCCTCTTGCCAATTATTACCTTTTAATAGAGGTATATTGTGCATGCTGGTGAATGTTGGCCTCCCGTGAGCTCTATTGTCTCATGGTTGGTTGAAAATCGAGACCTTGGTAGGGTGTGCCATGATAGATGGTGGTTGTGTGACCCACGAGAACCAAGATCATGTGCTGCCCTATTCAATTTGGGCTCTTTTACCCATATGCGTTTTGTAAACGCTCGTGATGAGACCTCAGGTCAGGCGGGGCTACCCGCTGAATTTAAGCAT
>PI198090
CCAACACGCGAATCAGTTTGAAAACACATGGGGGTGGGTTGAGGTGTTAACCACCTCAGCCTACCTCAGGTTCAGAGGTGGACGACTCGCGCGTTGTCCTTTGTGCCAAAAAACCAAACCCCGGCGCCGAATGCGTCAAGGAATTAAAAATTTGCTCTGAGCGCACCTGCATGGCACCGGAGACGGCGTTCGTGCGGGTTACGTTTTGACACATTATTATATAGAATGACTCTCGGCAACGGATATCTAGGCTCTTGCATCGATGAAGAACGTAGCGAAATGCGATACTTGGTGTGAATTGCAGAATCCCGTGAACCATCGAGTCTTTGAACGCAAGTTGCGCCCGATGCCATTAGGTTGAGGGCACGTCTGCCTGGGTGTCACATATCGAAGCCTCTTGCCAATTATTACCTTTTAATAGAGGTATATTGTGCATGCTGGTGAATGTTGGCCTCCCGTGAGCTCTATTGTCTCATGGTTGGTTGAAAATCGAGACCTTGGTAGGGTGTGCCATGATAGATGGTGGTTGTGTGACCCACGAGAACCAAGATCATGTGCTGCCCTATTCAATTTGGGCTCTTTTACCCATATGCGTTTTGTAAACGCTCGTGATGAGACCTCAGGTCAGGCGGGGCTACCCGCTGAATTTAAGCAT
>Ames18446
CCAACACGTGAATCAGTTTGAACACATTGGGGTGGGTTGAGGTGTGTTAACCACACCAAGACCTACCTCAGGTACAGAGGGGGACGACTCGTGCGTTCTCCTTTGTGCCAAAAAACCAAACCCCGGCGCTGAATGCGTCAAGGAATTAAAATTTTGCTCTGAGCGCACCTGCATGGCATCGGAGACGGTGTTCGTGCGGGTTACGTTTTGACACATTATATAGAATGACTCTCGGCAACGGATATCTAGGCTCTTGCATCGATGAAGAACGTAGCGAAATGCGATACTTGGTGTGAATTGCAGAATCCCGTGAACCATCGAGTCTTTGAACGCAAGTTGCGCCCGATGCCATTAGGTTGAGGGCACGTCTGCCTGGGTGTCACATATCGAAGCCTCCTGCCAATTTCCTTTTGATAGGTATTGTGCATGCTGGTGAATGTTGGCCTCCCGTGAGCTCTATTGTCTCATGGTTGGTTGAAAATCGAGACCTTGGTAGGGTGTGCCATGATAGATGGTGGTTGTGTGACCCACGAGAAACCAAGATCATGTGCTGCCCTATTCAATTCGGCCTCTTTTACCCATATGCGTTTTGTAAACGCTCGTGATGAGACCTCAGGTCAGGCGGGGCTACCCGCTGAATTTAAGCAT
>PI67510
CCAACACGTGAATCAGTTTGAACACATTGGGGTGGGTTGAGGTGTGTTAACCACACCAAGACCTACCTCAGGTACAGAGGGGGACGACTCGTGCGTTCTCCTTTGTGCCAAAAAACCAAACCCCGGCGCTGAATGCGTCAAGGAATTAAAATTTTGCTCTGAGCGCACCTGCATGGCATCGGAGACGGTGTTCGTGCGGGTTACGTTTTGACACATTATATAGAATGACTCTCGGCAACGGATATCTAGGCTCTTGCATCGATGAAGAACGTAGCGAAATGCGATACTTGGTGTGAATTGCAGAATCCCGTGAACCATCGAGTCTTTGAACGCAAGTTGCGCCCGATGCCATTAGGTTGAGGGCACGTCTGCCTGGGTGTCACATATCGAAGCCTCCTGCCAATTTCCTTTTGATAGGTATTGTGCATGCTGGTGAATGTTGGCCTCCCGTGAGCTCTATTGTCTCATGGTTGGTTGAAAATCGAGACCTTGGTAGGGTGTGCCATGATAGATGGTGGTTGTGTGACCCACGAGAAACCAAGATCATGTGCTGCCCTATTCAATTCGGCCTCTTTTACCCATATGCGTTTTGTAAACGCTCGTGATGAGACCTCAGGTCAGGCGGGGCTACCCGCTGAATTTAAGCAT
>PI317665
CCAACACGTGAATCAGTTTGAACACATTGGGGTGGGTTGAGGTGTTAACCACACCAAGACCTACCTCAGGTTCAGAGGCGGACGACTCGTGCGTTCTCCTTCGTGCCAAAAAACCAAACCCCGGCGCTGAATGCGTCAAGGAATTAAAATTTTGCTCTGAGCGCACCTGCATGGCATCGGAGACGGTGTTCGTGCGGGTTACGTTTTGACACATTATATAGAATGACTCTCGGCAACGGATATCTAGGCTCTTGCATCGATGAAGAACGTAGCGAAATGCGATACTTGGTGTGAATTGCAGAATCCCGTGAACCATCGAGTCTTTGAACGCAAGTTGCGCCCGATGCCATTAGGTTGAGGGCACGTCTGCCTGGGTGTCACATATCGAAGCCTCCTGCCAATTTCCTTTTGATAGGTATTGTGCATGCTGGTGAATGTTGGCCTCCCGTGAGCTCTATTGTCTCATGGTTGGTTGAAAATCGAGACCTTGGTAGGGTGTGCCATGATAGATGGTGGTTGTGTGACCCACGAGAAACCAAGATCATGTGCTGCCCTATTCAATTCGGCCTCTTTTACCCATATGCGTTTTGTAAACGCTCGTGATGAGACCTCAGGTCAGGCGGGGCTACCCGCTGAATTTAAGCAT
>PI502547
CCAACACGTGAATCAGTTTGAACACATTGGGGTGGGTTGAGGTGTTAACCACACCAAGACCTACCTCAGGTTCAGAGGCGGACGACTCGTGCGTTCTCCTTCGTGCCAAAAAACCAAACCCCGGCGCTGAATGCGTCAAGGAATTAAAATTTTGCTCTGAGCGCACCTGCATGGCATCGGAGACGGTGTTCGTGCGGGTTACGTTTTGACACATTATATAGAATGACTCTCGGCAACGGATATCTAGGCTCTTGCATCGATGAAGAACGTAGCGAAATGCGATACTTGGTGTGAATTGCAGAATCCCGTGAACCATCGAGTCTTTGAACGCAAGTTGCGCCCGATGCCATTAGGTTGAGGGCACGTCTGCCTGGGTGTCACATATCGAAGCCTCCTGCCAATTTCCTTTTGATAGGTATTGTGCATGCTGGTGAATGTTGGCCTCCCGTGAGCTCTATTGTCTCATGGTTGGTTGAAAATCGAGACCTTGGTAGGGTGTGCCATGATAGATGGTGGTTGTGTGACCCACGAGAAACCAAGATCATGTGCTGCCCTATTCAATTCGGCCTCTTTTACCCATATGCGTTTTGTAAACGCTCGTGATGAGACCTCAGGTCAGGCGGGGCTACCCGCTGAATTTAAGCAT
