# Supplementary material for: Potential DNA barcodes for Melilotus species based on five single loci and their combinations
Source: PLoS One. 2017 Sep 14;12(9):e0182693. doi: 10.1371/journal.pone.0182693 (PMC5598934; doi:10.1371/journal.pone.0182693)
Supplement: S1 Dataset — (ZIP) [file pone.0182693.s007.zip › Squences/matK.txt]

>PI90557
TTCATTTATTACGATTGTTTCTTTATCATTTTTGTAATTGGAATAGTTTTATTACTACCAAAAAATCGATTTCTACTTTTTCAAAAAGTAATCCGAGATTATTCTTGTTCCTCTATAATTTTTATGTATGTGAATATGAATCTATCTTCCTTTTTCTACGTAATAAATCCTCTCATTTACGATTAAAATCTTTTAGCGTTTTTTTTGAACGAATTTTTTTTTATGCAAAAAGAGAACATCTTGTAGAAGTTTTTGCTAAGGATTTTTCGTATACTTTAACATTTTTCAAGGATCCTCTCATTCATTATGTTAGATATCAAGGAAAATGCATTCTGGCTTCAAAGAATGCGCCTTTTTTGATGAATAAATGGAAACACTATTTTATCCATTTATGGCAAGGTTTTTTTGATGTTTGGTCTCAACCAAGAACGATCAATATAAACCAATTATCCGAACATTCATTTCAGCTTTTAGGCTATTTTTTAAATGTGCGGCTAAATCGTTCAGTGGTACGGAGTCAAATGCTGCAAAATACATTTCTAATCGAAATTGTTAGCAAAAAACTTGATATAATAGTTCCAATTATTCCTCTAATTAGATCCTTGGCTAAAGCTAAATTTTGTAATGTATTAGGACATCCTATTAGTAAGCCGGTCTGGGCCGATTCATCCGATTTTGATATTATTGACCGATTTTTGCGAATATGCAGAATCT
>Ames21597
TTCATTTATTACGATTGTTTCTTTATCATTTTTGTAATTGGAATAGTTTTATTACTACCAAAAAATCGATTTCTACTTTTTCAAAAAGTAATCCGAGATTATTCTTGTTCCTCTATAATTTTTATGTATGTGAATATGAATCTATCTTCCTTTTTCTACGTAATAAATCCTCTCATTTACGATTAAAATCTTTTAGCGTTTTTTTTGAACGAATTTTTTTTTATGCAAAAAGAGAACATCTTGTAGAAGTTTTTGCTAAGGATTTTTCGTATACTTTAACATTTTTCAAGGATCCTCTCATTCATTATGTTAGATATCAAGGAAAATGCATTCTGGCTTCAAAGAATGCGCCTTTTTTGATGAATAAATGGAAACACTATTTTATCCATTTATGGCAAGGTTTTTTTGATGTTTGGTCTCAACCAAGAACGATCAATATAAACCAATTATCCGAACATTCATTTCAGCTTTTAGGCTATTTTTTAAATGTGCGGCTAAATCGTTCAGTGGTACGGAGTCAAATGCTGCAAAATACATTTCTAATCGAAATTGTTAGCAAAAAACTTGATATAATAGTTCCAATTATTCCTCTAATTAGATCCTTGGCTAAAGCTAAATTTTGTAATGTATTAGGACATCCTATTAGTAAGCCGGTCTGGGCCGATTCATCCGATTTTGATATTATTGACCGATTTTTGCGAATATGCAGAATCT
>PI420163
TTCATTTATTACGATTGTTTCTTTATAATTTTTGTAATTGGAATAGTTTTATTACTACCAAAAAATCGATTTCTACTTTTTCAAAAAGTAATCCGAGATTATTCTTGTTCCTCTATAATTTTTATGTATGTGAATATGAATCTATCTTCCTTTTTCTACGTAATAAATCCTCTCATTTACGATTAAAATCTTTTAGCGTTTTTTTTGAACGAATTTTTTTTTATGCAAAAAGAGAACATCTTGTAGAAGTTTTTGCTAAGGATTTTTCGTATACTTTAACATTTTTCAAGGATCCTCTCATTCATTATGTTAGATATCAAGGAAAATGCATTCTGGCTTCAAAGAATGCGCCTTTTTTGATGAATAAATGGAAACACTATTTTATCCATTTATGGCAAGGTTTTTTTGATGTTTGGTCTCAACCAAGAACGATCAATATAAACCAATTATCCGAACATTCATTTCAGCTTTTAGGCTATTTTTTAAATGTGCGGCTAAATCGTTCAGTGGTACGGAGTCAAATGCTGCAAAATACATTTCTAATCGAAATTGTTAGCAAAAAACTTGATATAATAGTTCCAATTATTCCTCTAATTAGATCCTTGGCTAAAGCTAAATTTTGTAATGTATTAGGACATCCTATTAGTAAGCCGGTCTGGGCCGATTCATCCGATTTTGATATTATTGACCGATTTTTGCGAATATGCAGAATCT
>PI275975
TTCATTTATTACGATTGTTTCTTTATAATTTTTGTAATTGGAATAGTTTTATTACTACCAAAAAATCGATTTCTACTTTTTCAAAAAGTAATCCGAGATTATTCTTGTTCCTCTATAATTTTTATGTATGTGAATATGAATCTATCTTCCTTTTTCTACGTAATAAATCCTCTCATTTACGATTAAAATCTTTTAGCGTTTTTTTTGAACGAATTTTTTTTTATGCAAAAAGAGAACATCTTGTAGAAGTTTTTGCTAAGGATTTTTCGTATACTTTAACATTTTTCAAGGATCCTCTCATTCATTATGTTAGATATCAAGGAAAATGCATTCTGGCTTCAAAGAATGCGCCTTTTTTGATGAATAAATGGAAACACTATTTTATCCATTTATGGCAAGGTTTTTTTGATGTTTGGTCTCAACCAAGAACGATCAATATAAACCAATTATCCGAACATTCATTTCAGCTTTTAGGCTATTTTTTAAATGTGCGGCTAAATCGTTCAGTGGTACGGAGTCAAATGCTGCAAAATACATTTCTAATCGAAATTGTTAGCAAAAAACTTGATATAATAGTTCCAATTATTCCTCTAATTAGATCCTTGGCTAAAGCTAAATTTTGTAATGTATTAGGACATCCTATTAGTAAGCCGGTCTGGGCCGATTCATCCGATTTTGATATTATTGACCGATTTTTGCGAATATGCAGAATCT
>PI90753
TTCATTTATTACGATTGTTTCTTTATAATTTTTGTAATTGGAATAGTTTTATTACTACCAAAAAATCGATTTCTACTTTTTCAAAAAGTAATCCGAGATTATTCTTGTTCCTCTATAATTTTTATGTATGTGAATATGAATCTATCTTCCTTTTTCTACGTAATAAATCCTCTCATTTACGATTAAAATCTTTTAGCGTTTTTTTTGAACGAATTTTTTTTTATGCAAAAAGAGAACATCTTGTAGAAGTTTTTGCTAAGGATTTTTCCTATACTTTAACATTTTTCAAGGATCCTCTCATTCATTATGTTAGATATCAAGGAAAATGCATTCTGGCTTCAAAGAATGCGCCTTTTTTGATGAATAAATGGAAACACTATTTTATCCATTTATGGCAAGGTTTTTTTGATGTTTGGTCTCAACCAAGAACGATCAATATAAACCAATTATCCGAGCATTCATTTCAGTTTTTAGGCTATTTTTTAAATGTGCGGCTAAATCGTTCAGTGGTACGGAGTCAAATGCTGCAAAATACATTTCTAATCGAAATTGTTAGCAAAAAACTTGATATAATAGTTCCAATTATTCCTCTAATTAGATCCTTGGCTAAAGCTAAATTTTGTAATGTATTAGGACATCCTATTAGTAAGCCGGTCTGGGCCGATTCATCCGATTTTGATATTATTGACCGATTTTTGCGAATATGCAGAATCT
>PI108656
TTCATTTATTACGATTGTTTCTTTATAATTTTTGTAATTGGAATAGTTTTATTACTACCAAAAAATCGATTTCTACTTTTTCAAAAAGTAATCCGAGATTATTCTTGTTCCTCTATAATTTTTATGTATGTGAATATGAATCTATCTTCCTTTTTCTACGTAATAAATCCTCTCATTTACGATTAAAATCTTTTAGCGTTTTTTTTGAACGAATTTTTTTTTATGCAAAAAGAGAACATCTTGTAGAAGTTTTTGCTAAGGATTTTTCGTATACTTTAACATTTTTCAAGGATCCTCTCATTCATTATGTTAGATATCAAGGAAAATGCATTCTGGCTTCAAAGAATGCGCCTTTTTTGATGAATAAATGGAAACACTATTTTATCCATTTATGGCAAGGTTTTTTTGATGTTTGGTCTCAACCAAGAACGATCAATATAAACCAATTATCCGAGCATTCATTTCAGTTTTTAGGCTATTTTTTAAATGTGCGGCTAAATCGTTCAGTGGTACGGAGTCAAATGCTGCAAAATACATTTCTAATCGAAATTGTTAGCAAAAAACTTGATATAATAGTTCCAATTATTCCTCTAATTAGATCCTTGGCTAAAGCTAAATTTTGTAATGTATTAGGACATCCTATTAGTAAGCCGGTCTGGGCCGATTCATCCGATTTTGATATTATTGACCGATTTTTGCGAATATGCAGAATCT
>PI260271
TTCATTTATTACGATTGTTTCTTTATAATTTTTGTAATTGGAATAGTTTTATTACTACCAAAAAATCGATTTCTACTTTTTCAAAAAGTAATCCGAGATTATTCTTGTTCCTCTATAATTTTTATGTATGTGAATATGAATCTATCTTCCTTTTTCTACGTAATAAATCCTCTCATTTACGATTAAAATCTTTTAGCGTTTTTTTTGAACGAATTTTTTTTTATGCAAAAAGAGAACATCTTGTAGAAGTTTTTGCTAAGGATTTTTCGTATACTTTAACATTTTTCAAGGATCCTCTCATTCATTATGTTAGATATCAAGGAAAATGCATTCTGGCTTCAAAGAATGCGCCTTTTTTGATGAATAAATGGAAACACTATTTTATCCATTTATGGCAAGGTTTTTTTGATGTTTGGTCTCAACCAAGAACGATCAATATAAACCAATTATCCGAACATTCATTTCAGCTTTTAGGCTATTTTTTAAATGTGCGGCTAAATCGTTCAGTGGTACGGAGTCAAATGCTGCAAAATACATTTCTAATCGAAATTGTTAGCAAAAAACTTGATATAATAGTTCCAATTATTCCTCTAATTAGATCCTTGGCTAAAGCTAAATTTTGTAATGTATTAGGACATCCTATTAGTAAGCCGGTCTGGGCCGATTCATCCGATTTTGATATTATTGACCGATTTTTGCGAATATGCAGAATCT
>PI250873
TTCATTTATTACGATTGTTTCTTTATAATTTTTGTAATTGGAATAGTTTTATTACTACCAAAAAATCGATTTCTACTTTTTCAAAAAGTAATCCGAGATTATTCTTGTTCCTCTATAATTTTTATGTATGTGAATATGAATCTATCTTCCTTTTTCTACGTAATAAATCCTCTCATTTACGATTAAAATCTTTTAGCGTTTTTTTTGAACGAATTTTTTTTTATGCAAAAAGAGAACATCTTGTAAAAGTTTTTGCTAAGGATTTTTCGTATACTTTAACATTTTTCAAGGATCCTCTCATTCATTATGTTAGATATCAAGGAAAATGCATTCTGGCTTCAAAGAATGCGCCTTTTTTGATGAATAAATGGAAACACTATTTTATCCATTTATGGCAAGGTTTTTTTGATGTTTGGTCTCAACCAAGAACGATCAATATAAACCAATTATCCGAACATTCATTTCAGCTTTTAGGCTATTTTTTAAATGTGCGGCTAAATCGTTCAGTGGTACGGAGTCAAATGCTGCAAAATACATTTCTAATCGAAATTGTTAGCAAAAAACTTGATATAATAGTTCCAATTATTCCTCTAATTAGATCCTTGGCTAAAGCTAAATTTTGTAATGTATTAGGACATCCTATTAGTAAGCCGGTCTGGGCCGATTCATCCGATTTTGATATTATTGACCGATTTTTGCGAATATGCAGAATCT
>PI129697
TTCATTTATTACGATTGTTTCTTTATCATTTTTGTAATTGGAATAGTTTTATTACTACGAAAAAATCGATTTCTACTTTTTCAAAAAGTAATCCGAGATTATTCTCGTTCCTCTATCATTTTTATGTATGTGAATATGAATCTATCTTCCTTTTTCTACGTAATAAATCCTCTCATTTACGATTAAAATCTTTTAGCGTTTTTTTTGAACGAATTTTTTTTTATGCAAAAAGAGAACATCTTGTAGAAGTTTTTGCTAAGGATTTTTCGTATACTTTACCATTTTTCAAGGATCCTCTCATTCATTATGTTAGATATCAAGGAAAATGCATTCTGGCTTCAAAGAATGCGCCTTTTTTGATGAATAAATGGAAACACTATTTTATCCATTTATGGCAAGGTTTTTTTGATGTTTGGTCTCAACCAAGAACGATCAATATAAACCAATTATCCGAACATTCATTTCAGCTTTTAGGCTATTTTTTAAATGTGCGGCTAAATCGTTCAGTGGTACGGAGTCAAATGCTGCAAAATACATTTCTAATCGAAATTGTTAGCAAAAAACTTGATATAATAGTTCCAATTATTCCTCTAATTAGATCCTTGGCTAAAGCTAAATTTTGTAATGTATTAGGACATCCTATTAGTAAGCCGGTTTGGGCCGATTCATCCGATTTTGATATTATTGACCGATTTTTGCGAATATGCAGAATCT
>Ames22882
TTCATTTATTACGATTGTTTCTTTATCATTTTTGTAATTGGAATAGTTTTATTACTACGAAAAAATCGATTTCTACTTTTTCAAAAAGTAATCCGAGATTATTCTTGTTCCTCTATCATTTTTATGTATGTGAATATGAATCTATCTTCCTTTTTCTACGTAATAAATCCTCTCATTTACGATTAAAATCTTTTAGCGTTTTTTTTGAACGAATTTTTTTTTATGCAAAAAGAGAACATCTTGTAGAAGTTTTTGCTAAGGATTTTTCGTATACTTTACCATTTTTCAAGGATCCTCTCATTCATTATGTTAGATATCAAGGAAAATGCATTCTGGCTTCAAAGAATGCGCCTTTTTTGATGAATAAATGGAAACACTATTTTATCCATTTATGGCAAGGTTTTTTTGATGTTTGGTCTCAACCAAGAACGATCAATATAAACCAATTATCCGAACATTCATTTCAGCTTTTAGGCTATTTTTTAAATGTGCGGCTAAATCGTTCAGTGGTACGGAGTCAAATGCTGCAAAATACATTTCTAATCGAAATTGTTAGCAAAAAACTTGATATAATAGTTCCAATTATTCCTCTAATTAGATCCTTGGCTAAAGCTAAATTTTGTAATGTATTAGGACATCCTATTAGTAAGCCGGTTTGGGCCGATTCATCCGATTTTGATATTATTGACCGATTTTTGCGAATATGCAGAATCT
>Ames21619
TTCATTTATTACGATTGTTTCTTTATAATTTTTGTAATTGGAATAGTTTTATTACTACCAAAAAATCGATTTCTACTTTTTCAAAAAGTAATCCGAGATTATTCTTGTTCCTCTATCATTTTTATGTATGTGAATATGAATCTATCTTCCTTTTTCTACGTAATAAATCCTCTCATTTACGATTAAAATCTTTTAGCGTTTTTTTTGAACGAATTTTTTTTTATGCAAAAAGAGAACATCTTGTAGAAGTTTTTGCTAAGGATTTTTCGTATACTTTAACATTTTTCAAGGATCCTCTCATTCATTATGTTAGATATCAAGGAAAATGCATTCTGGCTTCAAAGAATGCGCCTTTTTTGATGAATAAATGGAAACACTATTTTATCCATTTATGGCAAGGTTTTTTTGATGTTTGGTCTCAACCAAGAACGATCAATATAAACCAATTATCCGAACATTCATTTCAGCTTTTAGGCTATTTTTTAAATGTGCGGCTAAATCGTTCAGTGGTACGGAGTCAAATGCTGCAAAATACATTTCTAATCGAAATTGTTAGCAAAAAACTTGATATAATAGTTCCAATTATTCCTCTAATTAGATCCTTGGCTAAAGCTAAATTTTGTAATGTATTAGGACATCCTATTAGTAAGCCGGTCTGGGCCGATTCATCCGATTTTGATATTATTGACCGATTTTTGCGAATATGCAGAATCT
>PI43595
TTCATTTATTACGATTGTTTCTTTATAATTTTTGTAATTGGAATAGTTTTATTACTACCAAAAAATCGATTTCTACTTTTTCAAAAAGTAATCCGAGATTATTCTTGTTCCTCTATCATTTTTATGTATGTGAATATGAATCTATCTTCCTTTTTCTACGTAATAAATCCTCTCATTTACGATTAAAATCTTTTAGCGTTTTTTTTGAACGAATTTTTTTTTATGCAAAAAGAGAACATCTTGTAGAAGTTTTTGCTAAGGATTTTTCGTATACTTTAACATTTTTCAAGGATCCTCTCATTCATTATGTTAGATATCAAGGAAAATGCATTCTGGCTTCAAAGAATGCGCCTTTTTTGATGAATAAATGGAAACACTATTTTATCCATTTATGGCAAGGTTTTTTTGATGTTTGGTCTCAACCAAGAACGATCAATATAAACCAATTATCCGAACATTCATTTCAGCTTTTAGGCTATTTTTTAAATGTGCGGCTAAATCGTTCAGTGGTACGGAGTCAAATGCTGCAAAATACATTTCTAATCGAAATTGTTAGCAAAAAACTTGATATAATAGTTCCAATTATTCCTCTAATTAGATCCTTGGCTAAAGCTAAATTTTGTAATGTATTAGGACATCCTATTAGTAAGCCGGTCTGGGCCGATTCATCCGATTTTGATATTATTGACCGATTTTTGCGAATATGCAGAATCT
>PI306326
TTCATTTATTACGATTGTTTCTTTATAATTTTTGTAATTGGAATAGTTTTATTACTACCAAAAAATCGATTTCTACTTTTTCAAAAAGTAATCCGAGATTATTCTTGTTCCTCTATAATTTTTATGTATGTGAATATGAATCTATCTTCCTTTTTCTACGTAATAAATCCTCTCATTTACGATTAAAATCTTTTAGCGTTTTTTTTGAACGAATTTTTTTTTATGCAAAAAGAGAACATCTTGTAGAAGTTTTTGCTAAGGATTTTTCGTATACTTTAACATTTTTCAAGGATCCTCTCATTCATTATGTTAGATATCAAGGAAAATGCATTCTGGCTTCAAAGAATGCGCCTTTTTTGATGAATAAATGGAAACACTATTTTATCCATTTATGGCAAGGTTTTTTTGATGTTTGGTCTCAACCAAGAACGATCAATATAAACCAATTATCCGAACATTCATTTCAGCTTTTAGGCTATTTTTTAAATGTGCGGCTAAATCGTTCAGTGGTACGGAGTCAAATGCTGCAAAATACATTTCTAATCGAAATTGTTATCAAAAAACTTGATATAATAGTTCCAATTATTCCTCTAATTAGATCCTTGGCTAAAGCTAAATTTTGTAATGTATTAGGACATCCTATTAGTAAGCCGGTCTGGGCCGATTCATCCGATTTTGATATTATTGACCGATTTTTGCGAATATGCAGAATCT
>PI306327
TTCATTTATTACGATTGTTTCTTTATAATTTTTGTAATTGGAATAGTTTTATTACTACCAAAAAATCGATTTCTACTTTTTCAAAAAGTAATCCGAGATTATTCTTGTTCCTCTATCATTTTTATGTATGTGAATATGAATCTATCTTCCTTTTTCTACGTAATAAATCCTCTCATTTACGATTAAAATCTTTTAGCGTTTTTTTTGAACGAATTTTTTTTTATGCAAAAAGAGAACATCTTGTAGAAGTTTTTGCTAAGGATTTTTCGTATACTTTAACATTTTTCAAGGATCCTCTCATTCATTATGTTAGATATCAAGGAAAATGCATTCTGGCTTCAAAGAATGCGCCTTTTTTGATGAATAAATGGAAACACTATTTTATCCATTTATGGCAAGGTTTTTTTGATGTTTGGTCTCAACCAAGAACGATCAATATAAACCAATTATCCGAACATTCATTTCAGCTTTTAGGCTATTTTTTAAATGTGCGGCTAAATCGTTCAGTGGTACGGAGTCAAATGCTGCAAAATACATTTCTAATCGAAATTGTTAGCAAAAAACTTGATATAATAGTTCCAATTATTCCTCTAATTAGATCCTTGGCTAAAGCTAAATTTTGTAATGTATTAGGACATCCTATTAGTAAGCCGGTCTGGGCCGATTCATCCGATTTTGATATTATTGACCGATTTTTGCGAATATGCAGAATCT
>PI317638
TTCATTTATTACGATTGTTTCTTTATAATTTTTGTAATTGGAATAGTTTTATTACTACCAAAAAATCGATTTCTACTTTTTCAAAAAGTAATCCGAGATTATTCTTGTTCCTCTATAATTTTTATGTATGTGAATATGAATCTATCTTCCTTTTTCTACGTAATAAATCCTCTCATTTACGATTAAAATCTTTTAGCGTTTTTTTTGAACGAATTTTTTTTTATGCAAAAAGAGAACATCTTGTAGAAGTTTTTGCTAAGGATTTTTCGTATACTTTAACATTTTTCAAGGATCCTCTCATTCATTATGTTAGATATCAAGGAAAATGCATTCTGGCTTCAAAGAATGCGCCTTTTTTGATGAATAAATGGAAACACTATTTTATCCATTTATGGCAAGGTTTTTTTGATGTTTGGTCTCAACCAAGAACGATCAATATAAACCAATTATCCGAACATTCATTTCAGCTTTTAGGCTATTTTTTAAATGTGCGGCTAAATCGTTCAGTGGTACGGAGTCAAATGCTGCAAAATACATTTCTAATCGAAATTGTTATCAAAAAACTTGATATAATAGTTCCAATTCTTCCTCTAATTAGATCCTTGGCTAAAGCTAAATTTTGTAATGTATTAGGACATCCTATTAGTAAGCCGGTCTGGGCCTATTCATCCGATTTTGATATTATTGACCGATTTTTGCGAATATGCAGAATCT
>PI317635
TTCATTTATTACGATTGTTTCTTTATAATTTTTGTAATTGGAATAGTTTTATTACTACCAAAAAATCGATTTCTACTTTTTCAAAAAGTAATCCGAGATTATTCTTGTTCCTCTATAATTTTTATGTATGTGAATATGAATCTATCTTCCTTTTTCTACGTAATAAATCCTCTCATTTACGATTAAAATCTTTTAGCGTTTTTTTTGAACGAATTTTTTTTTATGCAAAAAGAGAACATCTTGTAGAAGTTTTTGCTAAGGATTTTTCGTATACTTTAACATTTTTCAAGGATCCTCTCATTCATTATGTTAGATATCAAGGAAAATGCATTCTGGCTTCAAAGAATGCGCCTTTTTTGATGAATAAATGGAAACACTATTTTATCCATTTATGGCAAGGTTTTTTTGATGTTTGGTCTCAACCAAGAACGATCAATATAAACCAATTATCCGAACATTCATTTCAGCTTTTAGGCTATTTTTTAAATGTGCGGCTAAATCGTTCAGTGGTACGGAGTCAAATGCTGCAAAATACATTTCTAATCGAAATTGTTATCAAAAAACTTGATATAATAGTTCCAATTCTTCCTCTAATTAGATCCTTGGCTAAAGCTAAATTTTGTAATGTATTAGGACATCCTATTAGTAAGCCGGTCTGGGCCTATTCATCCGATTTTGATATTATTGACCGATTTTTGCGAATATGCAGAATCT
>PI595394
TTCATTTATTACGATTGTTTCTTTATAATTTTTGTAATTGGAATAGTTTTATTACTACCAAAAAATCGATTTCTACTTTTTCAAAAAGTAATCCGAGATTATTCTTGTTCCTCTATAATTTTTATGTATGTGAATATGAATCTATCTTCCTTTTTCTACGTAATAAATCCTCTCATTTACGATTAAAATCTTTTAGCGTTTTTTTTGAACGAATTTTTTTTTATGCAAAAAGAGAACATCTTGTAAAAGTTTTTGCTAAGGATTTTTCGTATACTTTAACATTTTTCAAGGATCCTCTCATTCATTATGTTAGATATCAAGGAAAATGCATTCTGGCTTCAAAGAATGCGCCTTTTTTGATGAATAAATGGAAACACTATTTTATCCATTTATGGCAAGGTTTTTTTGATGTTTGGTCTCAACCAAGAACGATCAATATAAACCAATTATCCGAACATTCATTTCAGCTTTTAGGCTATTTTTTAAATGTGCGGCTAAATCGTTCAGTGGTACGGAGTCAAATGCTGCAAAATACATTTCTAATCGAAATTGTTAGCAAAAAACTTGATATAATAGTTCCAATTATTCCTCTAATTAGATCCTTGGCTAAAGCTAAATTTTGTAATGTATTAGGACATCCTATTAGTAAGCCGGTCTGGGCCGATTCATCCGATTTTGATATTATTGACCGATTTTTGCGAATATGCAAAATCT
>PI595335
TTCATTTATTACGATTGTTTCTTTATAATTTTTGTAATTGGAATAGTTTTATTACTACCAAAAAATCGATTTCTACTTTTTCAAAAAGTAATCCGAGATTATTCTTGTTCCTCTATAATTTTTATGTATGTGAATATGAATCTATCTTCCTTTTTCTACGTAATAAATCCTCTCATTTACGATTAAAATCTTTTAGCGTTTTTTTTGAACGAATTTTTTTTTATGCAAAAAGAGAACATCTTGTAAAAGTTTTTGCTAAGGATTTTTCGTATACTTTAACATTTTTCAAGGATCCTCTCATTCATTATGTTAGATATCAAGGAAAATGCATTCTGGCTTCAAAGAATGCGCCTTTTTTGATGAATAAATGGAAACACTATTTTATCCATTTATGGCAAGGTTTTTTTGATGTTTGGTCTCAACCAAGAACGATCAATATAAACCAATTATCCGAACATTCATTTCAGCTTTTAGGCTATTTTTTAAATGTGCGGCTAAATCGTTCAGTGGTACGGAGTCAAATGCTGCAAAATACATTTCTAATCGAAATTGTTAGCAAAAAACTTGATATAATAGTTCCAATTATTCCTCTAATTAGATCCTTGGCTAAAGCTAAATTTTGTAATGTATTAGGACATCCTATTAGTAAGCCGGTCTGGGCCGATTCATCCGATTTTGATATTATTGACCGATTTTTGCGAATATGCAGAATCT
>PI108647
TTCATTTATTACGATTGTTTCTTTATAATTTTTGTAATTCCGAATAGTTTTATTACTACCAAAAAATCGATTTCTACTTTTTCAAAAAGTAATCCGAGATTATTCTTGTTCCTCTATAATTTTTATGTATGTGAATATGAATCTATCTTCCTTTTTCTACGTAATAAATCCTCTCATTTACGATTAAAATCTTTTAGCGTTTTTTTTGAACGAATTTTTTTTTATGCAAAAAGAGAACATCTTGTAGAAGTTTTTGCTAAGGATTTTTCGTATACTTTAACATTTTTCAAGGATCCTCTCATTCATTATGTTAGATATCAAGGAAAATGCATTCTGGCTTCAAAGAATGCGCCTTTTTTGATGAATAAATGGAAACACTATTTTATCCATTTATGGCAAGGTTTTTTTGATGTTTGGTCTCAACCAAGAACGATCAATATAAACCAATTATCCGAACATTCATTTCAGCTTTTAGGCTATTTTTTAAAGGTGCGGCTAAATCGTTCAGTGGTACGGAGTCAAATGCTGCAAAATACATTTCTAATCGAAATTGTTAGCAAAAAACTTGATATAATAGTTCCAATTATTCCTCTAATTAGATCCTTGGCTAAAGCTAAATTTTGTAATGTATTAGGACATCCTATTAGTAAGCCGGTCTGGGCCGATTCATCCGATTTTGATATTATTGACCGATTTTTGCGAATATGCAGAATCT
>PI314386
TTCATTTATTACGATTGTTTCTTTATAATTTTTGTAATTGGAATAGTTTTATTACTACCAAAAAATCGATTTCTACTTTTTCAAAAAGTAATCCGAGATTATTCTTGTTCCTCTATAATTTTTATGTATGTGAATATGAATCTATCTTCCTTTTTCTACGTAATAAATCCTCTCATTTACGATTAAAATCTTTTAGCGTTTTTTTTGAACGAATTTTTTTTTATGCAAAAAGAGAACATCTTGTAGAAGTTTTTGCTAAGGATTTTTCGTATACTTTAACATTTTTCAAGGATCCTCTCATTCATTATGTTAGATATCAAGGAAAATGCATTCTGGCTTCAAAGAATGCGCCTTTTTTGATGAATAAATGGAAACACTATTTTATCCATTTATGGCAAGGTTTTTTTGATGTTTGGTCTCAACCAAGAACGATCAATATAAACCAATTATCCGAACATTCATTTCAGCTTTTAGGCTATTTTTTAAATGTGCGGCTAAATCGTTCAGTGGTACGGAGTCAAATGCTGCAAAATACATTTCTAATCGAAATTGTTAGCAAAAAACTTGATATAATAGTTCCAATTATTCCTCTAATTAGATCCTTGGCTAAAGCTAAATTTTGTAATGTATTAGGACATCCTATTAGTAAGCCGGTCTGGGCCGATTCATCCGATTTTGATATTATTGACCGATTTTTGCGAATATGCAGAATCT
>PI317633
TTCATTTATTACGATTGTTTCTTTATAATTTTTGTAATTGGAATAGTTTTATTACTACCAAAAAATCGATTTCTACTTTTTCAAAAAGTAATCCGAGATTATTCTTGTTCCTCTATCATTTTTATGTATGTGAATATGAATCTATCTTCCTTTTTCTACGTAATAAATCCTCTCATTTACGATTAAAATCTTTTAGCGTTTTTTTTGAACGAATTTTTTTTTATGCAAAAAGAGAACATCTTGTAAAAGTTTTTGCTAAGGATTTTTCGTATACTTTAACATTTTTCAAGGATCCTCTCATTCATTATGTTAGATATCAAGGAAAATGCATTCTGGCTTCAAAGAATGCGCCTTTTTTGATGAATAAATGGAAACACTATTTTATCCATTTATGGCAAGGTTTTTTTGATGTTTGGTCTCAACCAAGAACGATCAATATAAACCAATTATCCGAACATTCATTTCAGCTTTTAGGCTATTTTTTAAATGTGCGGCTAAATCGTTCAGTGGTACGGAGTCAAATGCTGCAAAATACATTTCTAATCGAAATTGTTAGCAAAAAACTTGATATAATAGTTCCAATTATTCCTCTAATTAGATCCTTGGCTAAAGCTAAATTTTGTAATGTATTAGGACATCCTATTAGTAAGCCGGTCTGGGCCGATTCATCCGATTTTGATATTATTGACCGATTTTTGCGAATATGCAGAATCT
>PI43597
TTCATTTATTACGATTGTTTCTTTATCATTTTTGTAATTGGAATAGTTTTATTACTACCAAAAAATCGATTTCTACTTTTTCAAAAAGTAATCCGAGATTATTCTTGTTCCTCTATAATTTTTATGTATGTGAATATGAATCTATCTTCCTTTTTCTACGTAATAAATCCTCTCATTTACGATTAAAATCTTTTAGCGTTTTTTTTGAACGAATTTTTTTTTATGCAAAAAGAGAACATCTTGTAGAAGTTTTTGCTAAGGATTTTTCGTATACTTTAACATTTTTCAAGGATCCTCTCATTCATTATGTTAGATATCAAGGAAAATGCATTCTGGCTTCAAAGAATGCGCCTTTTTTGATGAATAAATGGAAACACTATTTTATCCATTTATGGCAAGGTTTTTTTGATGTTTGGTCTCAACCAAGAACGATCAATATAAACCAATTATCCGAACATTCATTTCAGCTTTTAGGCTATTTTTTAAATGTGCGGCTAAATCGTTCAGTGGTACGGAGTCAAATGCTGCAAAATACATTTCTAATCGAAATTGTTAGCAAAAAACTTGATATAATAGTTCCAATTATTCCTCTAATTAGATCCTTGGCTAAAGCTAAATTTTGTAATGTATTAGGACATCCTATTAGTAAGCCGGTCTGGGCCGATTCATCCGATTTTGATATTATTGACCGATTTTTGCGAATATGCAGAATCT
>PI318508
TTCATTTATTACGATTGTTTCTTTATCATTTTTGTAATTGGAATAGTTTTATTACTACGAAAAAATCGATTTCTACTTTTTCAAAAAGTAATCCGAGATTATTCTTGTTCCTCTATCATTTTTATGTATGTGAATATGAATCTATCTTCCTTTTTCTACGTAATAAATCCTCTCATTTACGATTAAAATCTTTTAGCGTTTTTTTTGAACGAATTTTTTTTTATGCAAAAAGAGAACATCTTGTAGAAGTTTTTGCTAAGGATTTTTCGTATACTTTACCATTTTTCAAGGATCCTCTCATTCATTATGTTAGATATCAAGGAAAATGCATTCTGGCTTCAAAGAATGCGCCTTTTTTGATAAATAAATGGAAACACTATTTTATCCATTTATGGCAAGGTTTTTTTGATGTTTGGTCTCAACCAAGAACGATCAATATAAACCAATTATCCGAACATTCATTTCAGCTTTTAGGCTATTTTTTAAATGTGCGGCTAAATCGTTCAGTGGTACGGAGTCAAATGCTGCAAAATACATTTCTAATCGAAATTGTTAGCAAAAAACTTGATATAATAGTTCCAATTATTCCTCTAATTAGATCCTTGGCTAAAGCTAAATTTTGTAATGTATTAGGACATCCTATTAGTAAGCCGGTTTGGGCCGATTCATCCGATTTTGATATTATTGACCGATTTTTGCGAATATGCAGAATCT
>PI33366
TTCATTTATTACGATTGTTTCTTTATCATTTTTGTAATTGGAATAGTTTTATTACTACGAAAAAATCGATTTCTACTTTTTCAAAAAGTAATCCGAGATTATTCTTGTTCCTCTATCATTTTTATGTATGTGAATATGAATCTATCTTCCTTTTTCTACGTAATAAATCCTCTCATTTACGATTAAAATCTTTTAGCGTTTTTTTTGAACGAATTTTTTTTTATGCAAAAAGAGAACATCTTGTAGAAGTTTTTGCTAAGGATTTTTCGTATACTTTACCATTTTTCAAGGATCCTCTCATTCATTATGTTAGATATCAAGGAAAATGCATTCTGGCTTCAAAGAATGCGCCTTTTTTGATAAATAAATGGAAACACTATTTTATCCATTTATGGCAAGGTTTTTTTGATGTTTGGTCTCAACCAAGAACGATCAATATAAACCAATTATCCGAACATTCATTTCAGCTTTTAGGCTATTTTTTAAATGTGCGGCTAAATCGTTCAGTGGTACGGAGTCAAATGCTGCAAAATACATTTCTAATCGAAATTGTTAGCAAAAAACTTGATATAATAGTTCCAATTATTCCTCTAATTAGATCCTTGGCTAAAGCTAAATTTTGTAATGTATTAGGACATCCTATTAGTAAGCCGGTTTGGGCCGATTCATCCGATTTTGATATTATTGACCGATTTTTGCGAATATGCAGAATCT
>PI317650
TTCATTTATTACGATTGTTTCTTTATCATTTTTGTAATTGGAATAGTTTTATTACTACCAAAAAATCGATTTCTACTTTTTCAAAAAGTAATCCGAGATTATTCTTGTTCCTCTATAATTTTTATGTATGTGAATATGAATCTATTTTCCTTTTTCTACGTAATAAATCCTCTCATTTAGGATTAAAATCTTTTAGCGTTTTTTTTGAACGAATTTTTTTTTATGCAAAAAGAGAACATCTTGTAGAAGTTTTTGCTAAGGATTTTTCCTATACTTTACCATTTTTCAAGGATCCTCTCATTCATTATCTTAGATATCAAGGAAAATGCATTCTGGCTTCAAAGAATGCGCCTTTTTTGATGAATAAATGGAAACACTATTTTATCCATTTATGGCAAGGTTTTTTTGATGTTTGGTCTCAACCAAGAACGATCAAGATAAACCAATTATCCGAACATTCATTTCAGCTTTTAGGCTATTTTTTAAATGTGGGGCTAAATCGTTCAGTGGTACGGAGTCAAATGCTGCAAAATACATTTCTAATCGAAATTGTTAGCAAAAAACTTGATATAATAGTTCCAATTATTCCTCTAATTAGATCCTTGGCTAAAGCTAAATTTTGTAATGTATTAGGACATCCTATTAGTAAGCCGGTTTGGGCCGATTCATCCGATTTTGATATTATTGACCGATTTTTGCGAATATGCAGAATCT
>PI64995
TTCATTTATTACGATTGTTTCTTTATCATTTTTGTAATTGGAATAGTTTTATTACTACCAAAAAATCGATTTCTACTTTTTCAAAAAGTAATCCGAGATTATTCTTGTTCCTCTATAATTTTTATGTATGTGAATATGAATCTATTTTCCTTTTTCTACGTAATAAATCCTCTCATTTAGGATTAAAATCTTTTAGCGTTTTTTTTGAACGAATTTTTTTTTATGCAAAAAGAGAACATCTTGTAAAAGTTTTTGCTAAGGATTTTTCCTATACTTTACCATTTTTCAAGGATCCTCTCATTCATTATCTTAGATATCAAGGAAAATGCATTCTGGCTTCAAAGAATGCGCCTTTTTTGATGAATAAATGGAAACACTATTTTATCCATTTATGGCAAGGTTTTTTTGATGTTTGGTCTCAACCAAGAACGATCAAGATAAACCAATTATCCGAACATTCATTTCAGCTTTTAGGCTATTTTTTAAATGTGCGGCTAAATCGTTCAGTGGTACGGAGTCAAATGCTGCAAAATACATTTCTAATCGAAATTGTTAGCAAAAAACTTGATATAATAGTTCCAATTATTCCTCTAATTAGATCCTTGGCTAAAGCTAAATTTTGTAATGTATTAGGACATCCTATTAGTAAGCCGGTTTGGGCCGATTCATCCGATTTTGATATTATTGACCGATTTTTGCGAATATGCAGAATCT
>Ames25647
TTCATTTATTACGATTGTTTCTTTATACTTTTTGTAATTGGAATAGTTTTATTACTACCAAAAAATCGATTTCTACTTTTTCAAAAAGTAATCCGAGATTATTCTTGTTCCTCTATCATTTTTATGTATGTGAATATGAATCTATCTTCCTTTTTCTACGTAATAAATCCTCTCATTTACGATTAAAATCTTTTAGCGTTTTTTTTGAACGAATTTTTTTTTATGCAAAAAGAGAACATCTTGTAGAAGTTTTTGCTAAGGATTTTTTGTATACTTTAACATTTTTCAAGGATCCTCTCATTCATTATGTTAGATATCAAGGAAAATGCATTCTGGCTTCAAAGAATGCGCCTTTTTTGATGAATAAATGGAAACACTATTTTATCCATTTATGGCAAGGTTTTTTTGATGTTTGGTCTCAACCAAGAACGATCAATATAAACCAATTATCCGAACATTCATTTCAGCTTTTAGGCTATTTTTTAAATGTGCGGCTAAATCGTTCAGTGGTACGGAGTCAAATGCTGCAAAATACATTTCTAATCGAAATTGTTAGCAAAAAACTTGATATAATAGTTCCAATTATTCCTCTAATTAGATCCTTGGCTAAAGCTAAATTTTGTAATGTATTAGGACATCCTATTAGTAAGCCGGTCTGGGCCGATTCATCCGATTTTGATATTATTGACCGATTTTTGCGAATATGCAGAATCT
>Ames18402
TTCATTTATTACGATTGTTTCTTTATACTTTTTGTAATTGGAATAGTTTTATTACTACCAAAAAATCGATTTCTACTTTTTCAAAAAGTAATCCGAGATTATTCTTGTTCCTCTATCATTTTTATGTATGTGAATATGAATCTATCTTCCTTTTTCTACGTAATAAATCCTCTCATTTACGATTAAAATCTTTTAGCGTTTTTTTTGAACGAATTTTTTTTTATGCAAAAAGAGAACATCTTGTAGAAGTTTTTGCTAAGGATTTTTTGTATACTTTAACATTTTTCAAGGATCCTCTCATTCATTATGTTAGATATCAAGGAAAATGCATTCTGGCTTCAAAGAATGCGCCTTTTTTGATGAATAAATGGAAACACTATTTTATCCATTTATGGCAAGGTTTTTTTGATGTTTGGTCTCAACCAAGAACGATCAATATAAACCAATTATCCGAACATTCATTTCAGCTTTTAGGCTATTTTTTAAATGTGCGGCTAAATCGTTCAGTGGTACGGAGTCAAATGCTGCAAAATACATTTCTAATCGAAATTGTTAGCAAAAAACTTGATATAATAGTTCCAATTATTCCTCTAATTAGATCCTTGGCTAAAGCTAAATTTTGTAATGTATTAGGACATCCTATTAGTAAGCCGGTCTGGGCCGATTCATCCGATTTTGATATTATTGACCGATTTTTGCGAATATGCAGAATCT
>PI595395
TTCATTTATTACGATTGTTTCTTTATAATTTTTGTAATTGGAATAGTTTTATTACTACCAAAAAATCGATTTCTACTTTTTCAAAAAGTAATCCGAGATTATTCTTGTTCCTCTATAATTTTTATGTATGTGAATATGAATCTATCTTCCTTTTTCTACGTAATAAATCCTCTCATTTACGATTAAAATCTTTTAGCGTTTTTTTTGAACGAATTTTTTTTTATGCAAAAAGAGAACATCTTGTAGAAGTTTTTGCTAAGGATTTTTCGTATACTTTAACATTTTTCAAGGATCCTCTCATTCATTATGTTAGATATCAAGGAAAATGCATTCTGGCTTCAAAGAATGCGCCTTTTTTGATGAATAAATGGAAACACTATTTTATCCATTTATGGCAAGGTTTTTTTGATGTTTGGTCTCAACCAAGAACGATCAATATAAACCAATTATCCGAACATTCATTTCAGCTTTTAGGCTATTTTTTAAATGTGCGGCTAAATCGTTCAGTGGTACGGAGTCAAATGCTGCAAAATACATTTCTAATCGAAATTGTTAGCAAAAAACTTGATATAATAGTTCCAATTATTCCTCTAATTAGATCCTTGGCTAAAGCTAAATTTTGTAATGTATTAGGACATCCTATTAGTAAGCCGGTCTGGGCCGATTCATCCGATTTTGATATTATTGACCGATTTTTGCGAATATGCAGAATCT
>Ames23793
TTCATTTATTACGATTGTTTCTTTATAATTTTTGTAAGTGGAATAGTTTTATTACTACCAAAAAATCGATTTCTACTTTTTCAAAAAGTAATCCGAGATTATTCTTGTTCCTCTATAATTTTTATGTATGTGAATATGAATCTATCTTCCTTTTTCTACGTAATAAATCCTCTCATTTACGATTAAAATCTTTTAGCGTTTTTTTTGAACGAATTTTTTTTTATGCAAAAAGAGAACATCTTGTAGAAGTTTTTGCTAAGGATTTTTCGTATACTTTAACATTTTTCAAGGATCCTCTCATTCATTATGTTAGATATCAAGGAAAATGCATTCTGGCTTCAAAGAATGCGCCTTTTTTGATGAATAAATGGAAACACTATTTTATCCATTTATGGCAAGGTTTTTTTGATGTTTGGTCTCAACCAAGAACGATCAATATAAACCAATTATCCGAACATTCATTTCAGCTTTTAGGCTATTTTTTAAATGTGCGGCTAAATCGTTCAGTGGTACGGAGTCAAATGCTGCAAAATACATTTCTAATCGAAATTGTTAGCAAAAAACTTGATATAATAGTTCCAATTATTCCTCTAATTAGATCCTTGGCTAAAGCTAAATTTTGTAATGTATTAGGACATCCTATTAGTAAGCCGGTCTGGGCCGATTCATCCGATTTTGATATTATTGACCGATTTTTGCGAATATGCAGAATCT
>PI227595
TTCATTTATTACGATTGTTTCTTTATCATTTTTGTAATTGGAATAGTTTTATTACTACGAAAAAATCGATTTCTACTTTTTCAAAAAGTAATCCGAGATTATTCTTGTTCCTCTATCATTTTTATGTATGTGAATATGAATCTATCTTCCTTTTTCTACGTAATAAATCCTCTCATTTACGATTAAAATCTTTTAGCGTTTTTTTTGAACGAATTTTTTTTTATGCAAAAAGAGAACATCTTGTAAAAGTTTTTGCTAAGGATTTTTCGTATACTTTACCATTTTTCAAGGATCCTCTCATTCATTATGTTAGATATCAAGGAAAATGCATTCTGGCTTCAAAGAATGCGCCTTTTTTGATGAATAAATGGAAACACTATTTTATCCATTTATGGCAAGGTTTTTTTGATGTTTGGTCTCAACCAAGAACGATCAATATAAACCAATTATCCGAACATTCATTTCAGCTTTTAGGCTATTTTTTAAATGTGCGGCTAAATCGTTCAGTGGTACGGAGTCAAATGCTGCAAAATACATTTCTAATCGAAATTGTTAGCAAAAAACTTGATATAATAGTTCCAATTATTCCTCTAATTAGATCCTTGGCTAAAGCTAAATTTTGTAATGTATTAGGACATCCTATTAGTAAGCCGGTTTGGGCCGATTCATCCGATTTTGATATTATTGACCGATTTTTGCGAATATGCAGAATCT
>PI198090
TTCATTTATTACGATTGTTTCTTTATCATTTTTGTAATTGGAATAGTTTTATTACTACGAAAAAATCGATTTCTACTTTTTCAAAAAGTAATCCGAGATTATTCTTGTTCCTCTATCATTTTTATGTATGTGAATATGAATCTATCTTCCTTTTTCTACGTAATAAATCCTCTCATTTACGATTAAAATCTTTTAGCGTTTTTTTTGAACGAATTTTTTTTTATGCAAAAAGAGAACATCTTGTAGAAGTTTTTGCTAAGGATTTTTCGTATACTTTACCATTTTTCAAGGATCCTCTCATTCATTATGTTAGATATCAAGGAAAATGCATTCTGGCTTCAAAGAATGCGCCTTTTTTGATGAATAAATGGAAACACTATTTTATCCATTTATGGCAAGGTTTTTTTGATGTTTGGTCTCAACCAAGAACGATCAATATAAACCAATTATCCGAACATTCATTTCAGCTTTTAGGCTATTTTTTAAATGTGCGGCTAAATCGTTCAGTGGTACGGAGTCAAATGCTGCAAAATACATTTCTAATCGAAATTGTTAGCAAAAAACTTGATATAATAGTTCCAATTATTCCTCTAATTAGATCCTTGGCTAAAGCTAAATTTTGTAATGTATTAGGACATCCTATTAGTAAGCCGGTTTGGGCCGATTCATCCGATTTTGATATTATTGACCGATTTTTGCGAATATGCAGAATCT
>Ames18446
TTCATTTATTACGATTGTTTCTTTATAATTTTTGTAATTGGAATAGTTTTATTACTACCAAAAAATCGATTTCTACTTTTTCAAAAAGTAATCCGAGATTATTCTTGTTCCTCTATAATTTTTATGTATGTGAATATGAATCTATCTTCCTTTTTCTACGTAATAAATCCTCTCATTTACGATTAAAATCTTTTAGCGTTTTTTTTGAACGAATTTTTTTTTATGCAAAAAGAGAACATCTTGTAGAAGTTTTTGCTAAGGATTTTTCGTATACTTTAACATTTTTCAAGGATCCTCTCATTCATTATGTTAGATATCAAGGAAAATGCATTCTGGCTTCAAAGAATGCGCCTTTTTTGATGAATAAATGGAAACACTATTTTATCCATTTATGGCAAGGTTTTTTTGATGTTTGGTCTCAACCAAGAACGATCAATATAAACCAATTATCCGAACATTCATTTCAGCTTTTAGGCTATTTTTTAAATGTGCGGCTAAATCGTTCAGTGGTACGGAGTCAAATGCTGCAAAATACATTTCTAATCGAAATTGTTAGCAAAAAACTTGATATAATAGTTCCAATTATTCCTCTAATTAGATCCTTGGCTAAAGCTAAATTTTGTAATCTATTAGGACATCCTATTAGTAAGCCGGTCTGGGCCGATTCATCCGATTTTGATATTATTGACCGATTTTTGCGAATATGCAGAATCT
>PI67510
TTCATTTATTACGATTGTTTCTTTATAATTTTTGTAATTGGAATAGTTTTATTACTACCAAAAAATCGATTTCTACTTTTTCAAAAAGTAATCCGAGATTATTCTTGTTCCTCTATAATTTTTATGTATGTGAATATGAATCTATCTTCCTTTTTCTACGTAATAAATCCTCTCATTTACGATTAAAATCTTTTAGCGTTTTTTTTGAACGAATTTTTTTTTATGCAAAAAGAGAACATCTTGTAGAAGTTTTTGCTAAGGATTTTTCGTATACTTTAACATTTTTCAAGGATCCTCTCATTCATTATGTTAGATATCAAGGAAAATGCATTCTGGCTTCAAAGAATGCGCCTTTTTTGATGAATAAATGGAAACACTATTTTATCCATTTATGGCAAGGTTTTTTTGATGTTTGGTCTCAACCAAGAACGATCAATATAAACCAATTATCCGAACATTCATTTCAGCTTTTAGGCTATTTTTTAAATGTGCGGCTAAATCGTTCAGTGGTACGGAGTCAAATGCTGCAAAATACATTTCTAATCGAAATTGTTAGCAAAAAACTTGATATAATAGTTCCAATTATTCCTCTAATTAGATCCTTGGCTAAAGCTAAATTTTGTAATCTATTAGGACATCCTATTAGTAAGCCGGTCTGGGCCGATTCATCCGATTTTGATATTATTGACCGATTTTTGCGAATATGCAGAATCT
>PI317665
TTCATTTATTACGATTGTTTCTTTATAATTTTTGTAATTGGAATAGTTTTATTACTACCAAAAAATCGATTTCTACTTTTTCAAAAAGTAATCCGAGATTATTCTTGTTCCTCTATAATTTTTATGTATGTGAATATGAATCTATCTTCCTTTTTCTACGTAATAAATCCTCTCATTTACGATTAAAATCTTTTAGCGTTTTTTTTGAACGAATTTTTTTTTATGCAAAAAGAGAACATCTTGTAGAAGTTTTTGCTAAGGATTTTTCGTATACTTTAACATTTTTCAAGGATCCTCTCATTCATTATGTTAGATATCAAGGAAAATGCATTCTGGCTTCAAAGAATGCGCCTTTTTTGATGAATAAATGGAAACACTATTTTATCCATTTATGGCAAGGTTTTTTTGATGTTTGGTCTCAACCAAGAACGATCAATATAAACCGATTATCCGAACATTCATTTCAGCTTTTAGGCTATTTTTTAAATGTGCGGCTAAATCGTTCAGTGGTACGGAGTCAAATGCTGCAAAATACATTTCTAATCGAAATTGTTAGCAAAAAACTTGATATAATAGTTCCAATTATTCCTCTAATTAGATCCTTGGCTAAAGCTAAATTTTGTAATGTATTAGGACATCCTATTAGTAAGCCGGTCTGGGCCGATTCATCCGATTTTGATATTATTGACCGATTTTTGCGAATATGCAGAATCT
>PI502547
TTCATTTATTACGATTGTTTCTTTATAATTTTTGTAATTGGAATAGTTTTATTACTACCAAAAAATCGATTTCTACTTTTTCAAAAAGTAATCCGAGATTATTCTTGTTCCTCTATAATTTTTATGTATGTGAATATGAATCTATCTTCCTTTTTCTACGTAATAAATCCTCTCATTTACGATTAAAATCTTTTAGCGTTTTTTTTGAACGAATTTTTTTTTATGCAAAAAGAGAACATCTTGTAGAAGTTTTTGCTAAGGATTTTTCGTATACTTTAACATTTTTCAAGGATCCTCTCATTCATTATGTTAGATATCAAGGAAAATGCATTCTGGCTTCAAAGAATGCGCCTTTTTTGATGAATAAATGGAAACACTATTTTATCCATTTATGGCAAGGTTTTTTTGATGTTTGGTCTCAACCAAGAACGATCAATATAAACCGATTATCCGAACATTCATTTCAGCTTTTAGGCTATTTTTTAAATGTGCGGCTAAATCGTTCAGTGGTACGGAGTCAAATGCTGCAAAATACATTTCTAATCGAAATTGTTAGCAAAAAACTTGATATAATAGTTCCAATTATTCCTCTAATTAGATCCTTGGCTAAAGCTAAATTTTGTAATGTATTAGGACATCCTATTAGTAAGCCGGTCTGGGCCGATTCATCCGATTTTGATATTATTGACCGATTTTTGCGAATATGCAGAATCT
