# Supplementary material for: Potential DNA barcodes for Melilotus species based on five single loci and their combinations
Source: PLoS One. 2017 Sep 14;12(9):e0182693. doi: 10.1371/journal.pone.0182693 (PMC5598934; doi:10.1371/journal.pone.0182693)
Supplement: S1 Dataset — (ZIP) [file pone.0182693.s007.zip › Squences/rbcL.txt]

>PI90557
CGCGCTCTACGTCTGGAAGATTTGCGAATCCCAGTTGCTTATGTTAAAACTTTCCAAGGTCCTCCTCACGGAATCCAAGTTGAGAGAGATAAATTGAACAAGTATGGACGTCCCCTATTGGGATGTACTATTAAACCTAAATTGGGTTTATCCGCTAAGAATTACGGTAGAGCAGTTTATGAATGTCTACGCGGTGGACTTGATTTTACCAAAGATGATGAAAATGTGAACTCCCAACCATTTATGCGTTGGAGAGACCGTTTCTTATTTTGTGCCGAAGCTATTTATAAATCACAGGCCGAAACAGGTGAAATCAAAGGACATTATTTGAATGCTACTGCGGGTACATGTGAAGAAATGATAAAAAGAGCTGTATTTGCTAGAGAATTAGGCGTGCCTATCGTAATGCATGACTACTTAACCGGGGGATTCACTGCAAATACTTCCTTGGCTCACTATTGCCGCGATAATGGTCTACTTCTTCATATCCACCGTGCAATGCATGCAGTTATCGATAGACAGAAAAATCATGGTATGCACTTTCGTGTATTAGCTAAAGCGTTACGTATGTCTGGTGGTGATCATATTCACGCTGGTACTGTAGTAGGTAAACTTGAAGGAGAAAGGGAGATTACTTTAGGTTTTGTTGATTTACTACGTGATGATTTTATTGAAAAAGATAGAAGTCGCGGTATTTATTTCACTCAGGATTGGGTTTCTTTACCAGGTGTTCTGCCTGTTGCTTCGGGTGGTA
>PI549126
CGCGCTCTACGTCTGGAAGATTTGCGAATCCCAGTTGCTTATGTTAAAACTTTCCAAGGTCCTCCTCACGGAATCCAAGTTGAGAGAGATAAATTGAACAAGTATGGACGTCCCCTATTGGGATGTACTATTAAACCTAAATTGGGTTTATCCGCTAAGAATTACGGTAGAGCAGTTTATGAATGTCTACGCGGTGGACTTGATTTTACCAAAGATGATGAAAATGTGAACTCCCAACCATTTATGCGTTGGAGAGACCGTTTCTTATTTTGTGCCGAAGCTATTTATAAATCACAGGCCGAAACAGGTGAAATCAAAGGACATTATTTGAATGCTACTGCGGGTACATGTGAAGAAATGATAAAAAGAGCTGTATTTGCTAGAGAATTAGGCGTGCCTATCGTAATGCATGACTACTTAACCGGGGGATTCACTGCAAATACTTCCTTGGCTCACTATTGCCGCGATAATGGTCTACTTCTTCATATCCACCGTGCAATGCATGCAGTTATCGATAGACAGAAAAATCATGGTATGCACTTTCGTGTATTAGCTAAAGCGTTACGTATGTCTGGTGGTGATCATATTCACGCTGGTACTGTAGTAGGTAAACTTGAAGGAGAAAGGGAGATTACTTTAGGTTTTGTTGATTTACTACGTGATGATTTTATTGAAAAAGATAGAAGTCGCGGTATTTATTTCACTCAGGATTGGGTTTCTTTACCAGGTGTTCTGCCTGTTGCTTCGGGTGGTA
>PI420163
CGCGCTCTACGTCTGGAAGATTTGCGAATCCCAGTTGCTTATGTTAAAACTTTCCAAGGTCCTCCTCACGGAATCCAAGTTGAGAGAGATAAATTGAACAAGTATGGACGTCCCCTATTGGGATGTACTATTAAACCTAAATTGGGTTTATCCGCTAAGAATTACGGTAGAGCAGTTTATGAATGTCTACGCGGTGGACTTGATTTTACCAAAGATGATGAAAATGTGAACTCCCAACCATTTATGCGTTGGAGAGACCGTTTCTTATTTTGTGCCGAAGCTATTTATAAATCACAGGCCGAAACAGGTGAAATCAAAGGACATTATTTGAATGCTACTGCGGGTACATGTGAAGAAATGATAAAAAGAGCTGTATTTGCTAGAGAATTAGGCGTGCCTATCGTAATGCATGACTACTTAACCGGGGGATTCACTGCAAATACTTCCTTGGCTCACTATTGCCGCGATAATGGTCTACTTCTTCATATCCACCGTGCAATGCATGCAGTTATCGATAGACAGAAAAATCATGGTATGCACTTTCGTGTATTAGCTAAAGCGTTACGTATGTCTGGTGGTGATCATATTCACGCTGGTACTGTAGTAGGTAAACTTGAAGGAGAAAGGGAGATTACTTTAGGTTTTGTTGATTTACTACGTGATGATTTTATTGAAAAAGATAGAAGTCGCGGTATTTATTTCACTCAGGATTGGGTTTCTTTACCAGGTGTTCTGCCTGTTGCTTCGGGTGGTA
>PI275975
CGCGCTCTACGTCTGGAAGATTTGCGAATCCCAGTTGCTTATGTTAAAACTTTCCAAGGTCCTCCTCACGGAATCCAAGTTGAGAGAGATAAATTGAACAAGTATGGACGTCCCCTATTGGGATGTACTATTAAACCTAAATTGGGTTTATCCGCTAAGAATTACGGTAGAGCAGTTTATGAATGTCTACGCGGTGGACTTGATTTTACCAAAGATGATGAAAATGTGAACTCCCAACCATTTATGCGTTGGAGAGACCGTTTCTTATTTTGTGCCGAAGCTATTTATAAATCACAGGCCGAAACAGGTGAAATCAAAGGACATTATTTGAATGCTACTGCGGGTACATGTGAAGAAATGATAAAAAGAGCTGTATTTGCTAGAGAATTAGGCGTGCCTATCGTAATGCATGACTACTTAACCGGGGGATTCACTGCAAATACTTCCTTGGCTCACTATTGCCGCGATAATGGTCTACTTCTTCATATCCACCGTGCAATGCATGCAGTTATCGATAGACAGAAAAATCATGGTATGCACTTTCGTGTATTAGCTAAAGCGTTACGTATGTCTGGTGGTGATCATATTCACGCTGGTACTGTAGTAGGTAAACTTGAAGGAGAAAGGGAGATTACTTTAGGTTTTGTTGATTTACTACGTGATGATTTTATTGAAAAAGATAGAAGTCGCGGTATTTATTTCACTCAGGATTGGGTTTCTTTACCAGGTGTTCTGCCTGTTGCTTCGGGTGGTA
>PI90753
CGCGCTCTACGTCTGGAAGATTTGCGAATCCCAGTTGCTTATGTTAAAACTTTCCAAGGTCCTCCTCACGGAATCCAAGTTGAGAGAGATAAATTGAACAAGTATGGACGTCCCCTATTGGGATGTACTATTAAACCTAAATTGGGTTTATCCGCTAAGAATTACGGTAGAGCAGTTTATGAATGTCTACGCGGTGGACTTGATTTTACCAAAGATGATGAAAATGTGAACTCCCAACCATTTATGCGTTGGAGAGACCGTTTCTTATTTTGTGCCGAAGCTATTTATAAATCACAGGCCGAAACAGGTGAAATCAAAGGACATTATTTGAATGCTACTGCGGGTACATGTGAAGAAATGATAAAAAGAGCTGTATTTGCTAGAGAATTAGGCGTGCCTATCGTAATGCATGACTACTTAACCGGGGGATTCACTGCAAATACTTCCTTGGCTCACTATTGCCGCGATAATGGTCTACTTCTTCATATCCACCGTGCAATGCATGCAGTTATCGATAGACAGAAAAATCATGGTATGCACTTTCGTGTATTAGCTAAAGCGTTACGTATGTCTGGTGGTGATCATATTCACGCTGGTACTGTAGTAGGTAAACTTGAAGGAGAAAGGGAGATTACTTTAGGTTTTGTTGATTTACTACGTGATGATTTTATTGAAAAAGATAGAAGTCGCGGTATTTATTTCACTCAGGATTGGGTTTCTTTACCAGGTGTTCTGCCTGTTGCTTCGGGTGGTA
>PI108656
CGCGCTCTACGTCTGGAAGATTTGCGAATCCCAGTTGCTTATGTTAAAACTTTCCAAGGTCCTCCTCACGGAATCCAAGTTGAGAGAGATAAATTGAACAAGTATGGACGTCCCCTATTGGGATGTACTATTAAACCTAAATTGGGTTTATCCGCTAAGAATTACGGTAGAGCAGTTTATGAATGTCTACGCGGTGGACTTGATTTTACCAAAGATGATGAAAATGTGAACTCCCAACCATTTATGCGTTGGAGAGACCGTTTCTTATTTTGTGCCGAAGCTATTTATAAATCACAGGCCGAAACAGGTGAAATCAAAGGACATTATTTGAATGCTACTGCGGGTACATGTGAAGAAATGATAAAAAGAGCTGTATTTGCTAGAGAATTAGGCGTGCCTATCGTAATGCATGACTACTTAACCGGGGGATTCACTGCAAATACTTCCTTGGCTCACTATTGCCGCGATAATGGTCTACTTCTTCATATCCACCGTGCAATGCATGCAGTTATCGATAGACAGAAAAATCATGGTATGCACTTTCGTGTATTAGCTAAAGCGTTACGTATGTCTGGTGGTGATCATATTCACGCTGGTACTGTAGTAGGTAAACTTGAAGGAGAAAGGGAGATTACTTTAGGTTTTGTTGATTTACTACGTGATGATTTTATTGAAAAAGATAGAAGTCGCGGTATTTATTTCACTCAGGATTGGGTTTCTTTACCAGGTGTTCTGCCTGTTGCTTCGGGTGGTA
>PI260271
CGCGCTCTACGTCTGGAAGATTTGCGAATCCCAGTTGCTTATGTTAAAACTTTCCAAGGTCCTCCTCACGGAATCCAAGTTGAGAGAGATAAATTGAACAAGTATGGACGTCCCCTATTGGGATGTACTATTAAACCTAAATTGGGTTTATCCGCTAAGAATTACGGTAGAGCAGTTTATGAATGTCTACGCGGTGGACTTGATTTTACCAAAGATGATGAAAATGTGAACTCCCAACCATTTATGCGTTGGAGAGACCGTTTCTTATTTTGTGCCGAAGCTATTTATAAATCACAGGCCGAAACAGGTGAAATCAAAGGACATTATTTGAATGCTACTGCGGGTACATGTGAAGAAATGATAAAAAGAGCTGTATTTGCTAGAGAATTAGGCGTGCCTATCGTAATGCATGACTACTTAACCGGGGGATTCACTGCAAATACTTCCTTGGCTCACTATTGCCGCGATAATGGTCTACTTCTTCATATCCACCGTGCAATGCATGCAGTTATCGATAGACAGAAAAATCATGGTATGCACTTTCGTGTATTAGCTAAAGCGTTACGTATGTCTGGTGGTGATCATATTCACGCTGGTACTGTAGTAGGTAAACTTGAAGGAGAAAGGGAGATTACTTTAGGTTTTGTTGATTTACTACGTGATGATTTTATTGAAAAAGATAGAAGTCGCGGTATTTATTTCACTCAGGATTGGGTTTCTTTACCAGGTGTTCTGCCTGTTGCTTCGGGTGGTA
>PI250873
CGCGCTCTACGTCTGGAAGATTTGCGAATCCCAGTTGCTTATGTTAAAACTTTCCAAGGTCCTCCTCACGGAATCCAAGTTGAGAGAGATAAATTGAACAAGTATGGACGTCCCCTATTGGGATGTACTATTAAACCTAAATTGGGTTTATCCGCTAAGAATTACGGTAGAGCAGTTTATGAATGTCTACGCGGTGGACTTGATTTTACCAAAGATGATGAAAATGTGAACTCCCAACCATTTATGCGTTGGAGAGACCGTTTCTTATTTTGTGCCGAAGCTATTTATAAATCACAGGCCGAAACAGGTGAAATCAAAGGACATTATTTGAATGCTACTGCGGGTACATGTGAAGAAATGATAAAAAGAGCTGTATTTGCTAGAGAATTAGGCGTGCCTATCGTAATGCATGACTACTTAACCGGGGGATTCACTGCAAATACTTCCTTGGCTCACTATTGCCGCGATAATGGTCTACTTCTTCATATCCACCGTGCAATGCATGCAGTTATCGATAGACAGAAAAATCATGGTATGCACTTTCGTGTATTAGCTAAAGCGTTACGTATGTCTGGTGGTGATCATATTCACGCTGGTACTGTAGTAGGTAAACTTGAAGGAGAAAGGGAGATTACTTTAGGTTTTGTTGATTTACTACGTGATGATTTTATTGAAAAAGATAGAAGTCGCGGTATTTATTTCACTCAGGATTGGGTTTCTTTACCAGGTGTTCTGCCTGTTGCTTCGGGTGGTA
>PI129697
CGCGCTCTACGTCTGGAAGATTTGCGAATCCCAGTTGCTTATGTTAAAACTTTCCAAGGTCCTCCTCACGGAATCCAAGTTGAGAGAGATAAATTGAACAAGTATGGACGTCCCCTATTGGGATGTACTATTAAACCTAAATTGGGTTTATCCGCTAAGAATTACGGTAGAGCAGTTTATGAATGTCTACGCGGTGGACTTGATTTTACCAAAGATGATGAAAATGTGAACTCCCAACCATTTATGCGTTGGAGAGACCGTTTCTTATTTTGTGCCGAAGCTATTTATAAATCACAGGCCGAAACAGGTGAAATCAAAGGACATTATTTGAATGCTACTGCGGGTACATGTGAAGAAATGATAAAAAGAGCTGTATTTGCTAGAGAATTAGGCGTGCCTATCGTAATGCATGACTACTTAACCGGGGGATTCACTGCAAATACTTCCTTGGCTCACTATTGCCGCGATAATGGTCTACTTCTTCATATCCACCGTGCAATGCATGCAGTTATCGATAGACAGAAAAATCATGGTATGCACTTTCGTGTATTAGCTAAAGCGTTACGTATGTCTGGTGGTGATCATATTCACGCTGGTACTGTAGTAGGTAAACTTGAAGGAGAAAGGGAGATTACTTTAGGTTTTGTTGATTTACTACGTGATGATTTTATTGAAAAAGATAGAAGTCGCGGTATTTATTTCACTCAGGATTGGGTTTCTTTACCAGGTGTTCTGCCTGTTGCTTCGGGTGGTA
>Ames22882
CGCGCTCTACGTCTGGAAGATTTGCGAATCCCAGTTGCTTATGTTAAAACTTTCCAAGGTCCTCCTCACGGAATCCAAGTTGAGAGAGATAAATTGAACAAGTATGGACGTCCCCTATTGGGATGTACTATTAAACCTAAATTGGGTTTATCCGCTAAGAATTACGGTAGAGCAGTTTATGAATGTCTACGCGGTGGACTTGATTTTACCAAAGATGATGAAAATGTGAACTCCCAACCATTTATGCGTTGGAGAGACCGTTTCTTATTTTGTGCCGAAGCTATTTATAAATCACAGGCCGAAACAGGTGAAATCAAAGGACATTATTTGAATGCTACTGCGGGTACATGTGAAGAAATGATAAAAAGAGCTGTATTTGCTAGAGAATTAGGCGTGCCTATCGTAATGCATGACTACTTAACCGGGGGATTCACTGCAAATACTTCCTTGGCTCACTATTGCCGCGATAATGGTCTACTTCTTCATATCCACCGTGCAATGCATGCAGTTATCGATAGACAGAAAAATCATGGTATGCACTTTCGTGTATTAGCTAAAGCGTTACGTATGTCTGGTGGTGATCATATTCACGCTGGTACTGTAGTAGGTAAACTTGAAGGAGAAAGGGAGATTACTTTAGGTTTTGTTGATTTACTACGTGATGATTTTATTGAAAAAGATAGAAGTCGCGGTATTTATTTCACTCAGGATTGGGTTTCTTTACCAGGTGTTCTGCCTGTTGCTTCGGGTGGTA
>Ames21619
CGCGCTCTACGTCTGGAAGATTTGCGAATCCCAGTTGCTTATGTTAAAACTTTCCAAGGTCCTCCTCACGGAATCCAAGTTGAGAGAGATAAATTGAACAAGTATGGACGTCCCCTATTGGGATGTACTATTAAACCTAAATTGGGTTTATCCGCTAAGAATTACGGTAGAGCAGTTTATGAATGTCTACGCGGTGGACTTGATTTTACCAAAGATGATGAAAATGTGAACTCCCAACCATTTATGCGTTGGAGAGACCGTTTCTTATTTTGTGCCGAAGCTATTTATAAATCACAGGCCGAAACAGGTGAAATCAAAGGACATTATTTGAATGCTACTGCGGGTACATGTGAAGAAATGATAAAAAGAGCTGTATTTGCTAGAGAATTAGGCGTGCCTATCGTAATGCATGACTACTTAACCGGGGGATTCACTGCAAATACTTCCTTGGCTCACTATTGCCGCGATAATGGTCTACTTCTTCATATCCACCGTGCAATGCATGCAGTTATCGATAGACAGAAAAATCATGGTATCCACTTTCGTGTATTAGCTAAAGCGTTACGTATGTCTGGTGGTGATCATATTCACTCTGGTACTGTAGTAGGTAAACTTGAAGGAGAAAGGGAGATTACTTTAGGTTTTGTTGATTTACTACGTGATGATTTTATTGAAAAAGATAGAAGTCGCGGTATTTATTTCACTCAGGATTGGGTTTCTTTACCAGGTGTTCTGCCTGTTGCTTCGGGCGGTA
>PI43595
CGCGCTCTACGTCTGGAAGATTTGCGAATCCCAGTTGCTTATGTTAAAACTTTCCAAGGTCCTCCTCACGGAATCCAAGTTGAGAGAGATAAATTGAACAAGTATGGACGTCCCCTATTGGGATGTACTATTAAACCTAAATTGGGTTTATCCGCTAAGAATTACGGTAGAGCAGTTTATGAATGTCTACGCGGTGGACTTGATTTTACCAAAGATGATGAAAATGTGAACTCCCAACCATTTATGCGTTGGAGAGACCGTTTCTTATTTTGTGCCGAAGCTATTTATAAATCACAGGCCGAAACAGGTGAAATCAAAGGACATTATTTGAATGCTACTGCGGGTACATGTGAAGAAATGATAAAAAGAGCTGTATTTGCTAGAGAATTAGGCGTGCCTATCGTAATGCATGACTACTTAACCGGGGGATTCACTGCAAATACTTCCTTGGCTCACTATTGCCGCGATAATGGTCTACTTCTTCATATCCACCGTGCAATGCATGCAGTTATCGATAGACAGAAAAATCATGGTATCCACTTTCGTGTATTAGCTAAAGCGTTACGTATGTCTGGTGGTGATCATATTCACTCTGGTACTGTAGTAGGTAAACTTGAAGGAGAAAGGGAGATTACTTTAGGTTTTGTTGATTTACTACGTGATGATTTTATTGAAAAAGATAGAAGTCGCGGTATTTATTTCACTCAGGATTGGGTTTCTTTACCAGGTGTTCTGCCTGTTGCTTCGGGCGGTA
>PI306326
CGCGCTCTACGTCTGGAAGATTTGCGAATCCCAGTTGCTTATGTTAAAACTTTCCAAGGTCCTCCTCACGGAATCCAAGTTGAGAGAGATAAATTGAACAAGTATGGACGTCCCCTATTGGGATGTACTATTAAACCTAAGTTGGGTTTATCCGCTAAGAATTACGGTAGAGCAGTTTATGAATGTCTACGCGGTGGACTTGATTTTACCAAAGATGATGAAAATGTGAACTCCCAACCATTTATGCGTTGGAGAGACCGTTTCTTATTTTGTGCCGAAGCTATTTATAAATCACAGGCCGAAACAGGTGAAATCAAAGGACATTATTTGAATGCTACTGCGGGTACATGTGAAGAAATGATAAAAAGAGCAGTATTTGCTAGAGAATTAGGCGTGCCTATCGTAATGCATGACTACTTAACCGGGGGATTCACTGCAAATACTTCCTTGGCTCACTATTGCCGCGATAATGGTCTACTTCTTCACATCCACCGTGCAATGCATGCAGTTATCGATAGACAGAAAAATCATGGTATCCACTTTCGTGTATTAGCTAAAGCGTTACGTATGTCTGGTGGTGATCATATTCACTCTGGTACTGTAGTAGGTAAACTTGAAGGAGAAAGGGATATTACTTTAGGTTTTGTTGATTTACTACGTGATGATTTTATTGAAAAAGATAGAAGTCGCGGTATTTATTTCACTCAGGATTGGGTTTCTTTACCAGGTGTTCTGCCTGTTGCTTCGGGTGGTA
>PI306327
CGCGCTCTACGTCTGGAAGATTTGCGAATCCCAGTTGCTTATGTTAAAACTTTCCAAGGTCCTCCTCACGGAATCCAAGTTGAGAGAGATAAATTGAACAAGTATGGACGTCCCCTATTGGGATGTACTATTAAACCTAAGTTGGGTTTATCCGCTAAGAATTACGGTAGAGCAGTTTATGAATGTCTACGCGGTGGACTTGATTTTACCAAAGATGATGAAAATGTGAACTCCCAACCATTTATGCGTTGGAGAGACCGTTTCTTATTTTGTGCCGAAGCTATTTATAAATCACAGGCCGAAACAGGTGAAATCAAAGGACATTATTTGAATGCTACTGCGGGTACATGTGAAGAAATGATAAAAAGAGCAGTATTTGCTAGAGAATTAGGCGTGCCTATCGTAATGCATGACTACTTAACCGGGGGATTCACTGCAAATACTTCCTTGGCTCACTATTGCCGCGATAATGGTCTACTTCTTCACATCCACCGTGCAATGCATGCAGTTATCGATAGACAGAAAAATCATGGTATCCACTTTCGTGTATTAGCTAAAGCGTTACGTATGTCTGGTGGTGATCATATTCACTCTGGTACTGTAGTAGGTAAACTTGAAGGAGAAAGGGATATTACTTTAGGTTTTGTTGATTTACTACGTGATGATTTTATTGAAAAAGATAGAAGTCGCGGTATTTATTTCACTCAGGATTGGGTTTCTTTACCAGGTGTTCTGCCTGTTGCTTCGGGTGGTA
>PI317638
CGCGCTCTACGTCTGGAAGATTTGCGAATCCCAGTTGCTTATGTTAAAACTTTCCAAGGTCCTCCTCACGGAATCCAAGTTGAGAGAGATAAATTGAACAAGTATGGACGTCCCCTATTGGGATGTACTATTAAACCTAAATTGGGTTTATCCGCTAAGAATTACGGTAGAGCAGTTTATGAATGTCTACGCGGTGGACTTGATTTTACCAAAGATGATGAAAATGTGAACTCCCAACCATTTATGCGTTGGAGAGACCGTTTCTTATTTTGTGCCGAAGCTATTTATAAATCACAGGCTGAAACAGGTGAAATCAAAGGACATTATTTGAATGCTACTGCGGGTACATGTGAAGAAATGATAAAAAGAGCTGTATTTGCTAGAGAATTAGGCGTGCCTATCGTAATGCATGACTACTTAACCGGGGGATTCACTGCAAATACTTCCTTGGCTCACTATTGCCGCGATAATGGTCTACTTCTTCATATCCACCGTGCAATGCATGCAGTTATCGATAGACAGAAAAATCATGGTATACACTTTCGTGTATTAGCTAAAGCGTTACGTATGTCTGGTGGTGATCATATTCACTCTGGTACTGTAGTAGGTAAACTTGAAGGAGAAAGGGAGATTACTTTAGGTTTTGTTGATTTACTACGTGATGATTTTATTGAAAAAGATAGAAGTCGCGGGATTTATTTCACTCAGGATTGGGTTTCTTTACCAGGTGTTCTGCCTGTTGCTTCGGGTGGTA
>PI317635
CGCGCTCTACGTCTGGGAAGATTTGCGAATCCCAGTTGCTTATGTTAAAACTTTCCAAGGTCCTCCTCACGGAATCCAAGTTGAGAGAGATAAATTGAACAAGTATGGACGTCCCCTATTGGGATGTACTATTAAACCTAAATTGGGTTTATCCGCTAAGAATTACGGTAGAGCAGTTTATGAATGTCTACGCGGTGGACTTGATTTTACCAAAGATGATGAAAATGTGAACTCCCAACCATTTATGCGTTGGAGAGACCGTTTCTTATTTTGTGCCGAAGCTATTTATAAATCACAGGCTGAAACAGGTGAAATCAAAGGACATTATTTGAATGCTACTGCGGGTACATGTGAAGAAATGATAAAAAGAGCTGTATTTGCTAGAGAATTAGGCGTGCCTATCGTAATGCATGACTACTTAACCGGGGGATTCACTGCAAATACTTCCTTGGCTCACTATTGCCGCGATAATGGTCTACTTCTTCATATCCACCGTGCAATGCATGCAGTTATCGATAGACAGAAAAATCATGGTATACACTTTCGTGTATTAGCTAAAGCGTTACGTATGTCTGGTGGTGATCATATTCACTCTGGTACTGTAGTAGGTAAACTTGAAGGAGAAAGGGAGATTACTTTAGGTTTTGTTGATTTACTACGTGATGATTTTATTGAAAAAGATAGAAGTCGCGGGATTTATTTCACTCAGGATTGGGTTTCTTTACCAGGTGTTCTGCCTGTTGCTTCGGGTGGTA
>PI595394
CGCGCTCTACGTCTGGAAGATTTGCGAATCCCAGTTGCTTATGTTAAAACTTTCCAAGGTCCTCCTCACGGAATCCAAGTTGAGAGAGATAAATTGAACAAGTATGGACGTCCCCTATTGGGATGTACTATTAAACCTAAATTGGGTTTATCCGCTAAGAATTACGGTAGAGCAGTTTATGAATGTCTACGCGGTGGACTTGATTTTACCAAAGATGATGAAAATGTGAACTCCCAACCATTTATGCGTTGGAGAGACCGTTTCTTATTTTGTGCCGAAGCTATTTATAAATCACAGGCCGAAACAGGTGAAATCAAAGGACATTATTTGAATGCTACTGCGGGTACATGTGAAGAAATGATAAAAAGAGCTGTATTTGCTAGAGAATTAGGCGTGCCTATCGTAATGCATGACTACTTAACCGGGGGATTCACTGCAAATACTTCCTTGGCTCACTATTGCCGCGATAATGGTCTACTTCTTCATATCCACCGTGCAATGCATGCAGTTATCGATAGACAGAAAAATCATGGTATGCACTTTCGTGTATTAGCTAAAGCGTTACGTATGTCTGGTGGTGATCATATTCACGCTGGTACTGTAGTAGGTAAACTTGAAGGAGAAAGGGAGATTACTTTAGGTTTTGTTGATTTACTACGTGATGATTTTATTGAAAAAGATAGAAGTCGCGGTATTTATTTCACTCAGGATTGGGTTTCTTTACCAGGTGTTCTGCCTGTTGCTTCGGGTGGTA
>PI595335
CGCGCTCTACGTCTGGAAGATTTGCGAATCCCAGTTGCTTATGTTAAAACTTTCCAAGGTCCTCCTCACGGAATCCAAGTTGAGAGAGATAAATTGAACAAGTATGGACGTCCCCTATTGGGATGTACTATTAAACCTAAATTGGGTTTATCCGCTAAGAATTACGGTAGAGCAGTTTATGAATGTCTACGCGGTGGACTTGATTTTACCAAAGATGATGAAAATGTGAACTCCCAACCATTTATGCGTTGGAGAGACCGTTTCTTATTTTGTGCCGAAGCTATTTATAAATCACAGGCCGAAACAGGTGAAATCAAAGGACATTATTTGAATGCTACTGCGGGTACATGTGAAGAAATGATAAAAAGAGCTGTATTTGCTAGAGAATTAGGCGTGCCTATCGTAATGCATGACTACTTAACCGGGGGATTCACTGCAAATACTTCCTTGGCTCACTATTGCCGCGATAATGGTCTACTTCTTCATATCCACCGTGCAATGCATGCAGTTATCGATAGACAGAAAAATCATGGTATGCACTTTCGTGTATTAGCTAAAGCGTTACGTATGTCTGGTGGTGATCATATTCACGCTGGTACTGTAGTAGGTAAACTTGAAGGAGAAAGGGAGATTACTTTAGGTTTTGTTGATTTACTACGTGATGATTTTATTGAAAAAGATAGAAGTCGCGGTATTTATTTCACTCAGGATTGGGTTTCTTTACCAGGTGTTCTGCCTGTTGCTTCGGGTGGTA
>PI108647
CGCGCTCTACGTCTGGAAGATTTGCGAATCCCAGTTGCTTATGTTAAAACTTTCCAAGGTCCTCCTCACGGAATCCAAGTTGAGAGAGATAAATTGAACAAGTATGGACGTCCCCTATTGGGATGTACTATTAAACCTAAATTGGGTTTATCCGCTAAGAATTACGGTAGAGCAGTTTATGAATGTCTACGCGGTGGACTTGATTTTACCAAAGATGATGAAAATGTGAACTCCCAACCATTTATGCGTTGGAGAGACCGTTTCTTATTTTGTGCCGAAGCTATTTATAAATCACAGGCCGAAACAGGTGAAATCAAAGGACATTATTTGAATGCTACTGCGGGTACATGTGAAGAAATGATAAAAAGAGCTGTATTTGCTAGAGAATTAGGCGTGCCTATCGTAATGCATGACTACTTAACCGGGGGATTCACTGCAAATACTTCCTTGGCTCACTATTGCCGCGATAATGGTCTACTTCTTCATATCCACCGTGCAATGCATGCAGTTATCGATAGACAGAAAAATCATGGTATGCACTTTCGTGTATTAGCTAAAGCGTTACGTATGTCTGGTGGTGATCATATTCACGCTGGTACTGTAGTAGGTAAACTTGAAGGAGAAAGGGAGATTACTTTAGGTTTTGTTGATTTACTACGTGATGATTTTATTGAAAAAGATAGAAGTCGCGGTATTTATTTCACTCAGGATTGGGTTTCTTTACCAGGTGTTCTGCCTGTTGCTTCGGGTGGTA
>PI314386
CGCGCTCTACGTCTGGAAGATTTGCGAATCCCAGTTGCTTATGTTAAAACTTTCCAAGGTCCTCCTCACGGAATCCAAGTTGAGAGAGATAAATTGAACAAGTATGGACGTCCCCTATTGGGATGTACTATTAAACCTAAATTGGGTTTATCCGCTAAGAATTACGGTAGAGCAGTTTATGAATGTCTACGCGGTGGACTTGATTTTACCAAAGATGATGAAAATGTGAACTCCCAACCATTTATGCGTTGGAGAGACCGTTTCTTATTTTGTGCCGAAGCTATTTATAAATCACAGGCCGAAACAGGTGAAATCAAAGGACATTATTTGAATGCTACTGCGGGTACATGTGAAGAAATGATAAAAAGAGCTGTATTTGCTAGAGAATTAGGCGTGCCTATCGTAATGCATGACTACTTAACCGGGGGATTCACTGCAAATACTTCCTTGGCTCACTATTGCCGCGATAATGGTCTACTTCTTCATATCCACCGTGCAATGCATGCAGTTATCGATAGACAGAAAAATCATGGTATGCACTTTCGTGTATTAGCTAAAGCGTTACGTATGTCTGGTGGTGATCATATTCACGCTGGTACTGTAGTAGGTAAACTTGAAGGAGAAAGGGAGATTACTTTAGGTTTTGTTGATTTACTACGTGATGATTTTATTGAAAAAGATAGAAGTCGCGGTATTTATTTCACTCAGGATTGGGTTTCTTTACCAGGTGTTCTGCCTGTTGCTTCGGGTGGTA
>PI43597
CGCGCTCTACGTCTGGAAGATTTGCGAATCCCAGTTGCTTATGTTAAAACTTTCCAAGGTCCTCCTCACGGAATCCAAGTTGAGAGAGATAAATTGAACAAGTATGGACGTCCCCTATTGGGATGTACTATTAAACCTAAATTGGGTTTATCCGCTAAGAATTACGGTAGAGCAGTTTATGAATGTCTACGCGGTGGACTTGATTTTACCAAAGATGATGAAAATGTGAACTCCCAACCATTTATGCGTTGGAGAGACCGTTTCTTATTTTGTGCCGAAGCTATTTATAAATCACAGGCCGAAACAGGTGAAATCAAAGGACATTATTTGAATGCTACTGCGGGTACATGTGAAGAAATGATGAAAAGAGCTGTATTTGCTAGAGAATTAGGCGTGCCTATCGTAATGCATGACTACTTAACCGGGGGATTCACTGCAAATACTTCCTTGGCTCACTATTGCCGCGATAATGGTCTACTTCTTCATATCCACCGTGCAATGCATGCAGTTATCGATAGACAGAAAAATCATGGTATCCACTTTCGTGTATTAGCTAAAGCGTTACGTATGTCTGGTGGTGATCATATTCACGCTGGTACTGTAGTAGGTAAACTTGAAGGAGAAAGGGAGATTACTTTAGGTTTTGTTGATTTACTACGTGATGATTTTATTGAAAAAGATAGAAGTCGCGGTATTTATTTCACTCAGGATTGGGTTTCTTTACCAGGTGTTCTGCCTGTTGCTTCGGGTGGTA
>PI317633
CGCGCTCTACGTCTGGAAGATTTGCGAATCCCAGTTGCTTATGTTAAAACTTTCCAAGGTCCTCCTCACGGAATCCAAGTTGAGAGAGATAAATTGAACAAGTATGGACGTCCCCTATTGGGATGTACTATTAAACCTAAATTGGGTTTATCCGCTAAGAATTACGGTAGAGCAGTTTATGAATGTCTACGCGGTGGACTTGATTTTACCAAAGATGATGAAAATGTGAACTCCCAACCATTTATGCGTTGGAGAGACCGTTTCTTATTTTGTGCCGAAGCTATTTATAAATCACAGGCCGAAACAGGTGAAATCAAAGGACATTATTTGAATGCTACTGCGGGTACATGTGAAGAAATGATAAAAAGAGCTGTATTTGCTAGAGAATTAGGCGTGCCTATCGTAATGCATGACTACTTAACCGGGGGATTCACTGCAAATACTTCCTTGGCTCACTATTGCCGCGATAATGGTCTACTTCTTCATATCCACCGTGCAATGCATGCAGTTATCGATAGACAGAAAAATCATGGTATCCACTTTCGTGTATTAGCTAAAGCGTTACGTATGTCTGGTGGTGATCATATTCACTCTGGTACTGTAGTAGGTAAACTTGAAGGAGAAAGGGAGATTACTTTAGGTTTTGTTGATTTACTACGTGATGATTTTATTGAAAAAGATAGAAGTCGCGGTATTTATTTCACTCAGGATTGGGTTTCTTTACCAGGTGTTCTGCCTGTTGCTTCGGGCGGTA
>PI318508
CGCGCTCTACGTCTGGAAGATTTGCGAATCCCAGTTGCTTATGTTAAAACTTTCCAAGGTCCTCCTCACGGAATCCAAGTTGAGAGAGATAAATTGAACAAGTATGGACGTCCCCTATTGGGATGTACTATTAAACCTAAATTGGGTTTATCCGCTAAGAATTACGGTAGAGCAGTTTATGAATGTCTACGCGGTGGACTTGATTTTACCAAAGATGATGAAAATGTGAACTCCCAACCATTTATGCGTTGGAGAGACCGTTTCTTATTTTGTGCCGAAGCTATTTATAAATCACAGGCCGAAACAGGTGAAATCAAAGGACATTATTTGAATGCTACTGCGGGTACATGTGAAGAAATGATGAAAAGAGCTGTATTTGCTAGAGAATTAGGCGTGCCTATCGTAATGCATGACTACTTAACCGGGGGATTCACTGCAAATACTTCCTTGGCTCACTATTGCCGCGATAATGGTCTACTTCTTCATATCCACCGTGCAATGCATGCAGTTATCGATAGACAGAAAAATCATGGTATCCACTTTCGTGTATTAGCTAAAGCGTTACGTATGTCTGGTGGTGATCATATTCACGCTGGTACTGTAGTAGGTAAACTTGAAGGAGAAAGGGAGATTACTTTAGGTTTTGTTGATTTACTACGTGATGATTTTATTGAAAAAGATAGAAGTCGCGGTATTTATTTCACTCAGGATTGGGTTTCTTTACCAGGTGTTCTGCCTGTTGCTTCGGGTGGTA
>PI33366
CGCGCTCTACGTCTGGAAGATTTGCGAATCCCAGTTGCTTATGTTAAAACTTTCCAAGGTCCTCCTCACGGAATCCAAGTTGAGAGAGATAAATTGAACAAGTATGGACGTCCCCTATTGGGATGTACTATTAAACCTAAATTGGGTTTATCCGCTAAGAATTACGGTAGAGCAGTTTATGAATGTCTACGCGGTGGACTTGATTTTACCAAAGATGATGAAAATGTGAACTCCCAACCATTTATGCGTTGGAGAGACCGTTTCTTATTTTGTGCCGAAGCTATTTATAAATCACAGGCCGAAACAGGTGAAATCAAAGGACATTATTTGAATGCTACTGCGGGTACATGTGAAGAAATGATGAAAAGAGCTGTATTTGCTAGAGAATTAGGCGTGCCTATCGTAATGCATGACTACTTAACCGGGGGATTCACTGCAAATACTTCCTTGGCTCACTATTGCCGCGATAATGGTCTACTTCTTCATATCCACCGTGCAATGCATGCAGTTATCGATAGACAGAAAAATCATGGTATCCACTTTCGTGTATTAGCTAAAGCGTTACGTATGTCTGGTGGTGATCATATTCACGCTGGTACTGTAGTAGGTAAACTTGAAGGAGAAAGGGAGATTACTTTAGGTTTTGTTGATTTACTACGTGATGATTTTATTGAAAAAGATAGAAGTCGCGGTATTTATTTCACTCAGGATTGGGTTTCTTTACCAGGTGTTCTGCCTGTTGCTTCGGGTGGTA
>PI317650
CGCGCTCTACGTCTGGAAGATTTGCGAATCCCAGTTGCTTATGTTAAAACTTTCCAAGGTCCTCCTCACGGAATCCAAGTTGAGAGAGATAAATTGAACAAGTATGGACGTCCCCTATTGGGATGTACTATTAAACCTAAATTGGGTTTATCCGCTAAGAATTACGGTAGAGCAGTTTATGAATGTCTACGCGGTGGACTTGATTTTACCAAAGATGATGAAAATGTGAACTCCCAACCATTTATGCGTTGGAGAGACCGTTTCTTATTTTGTGCCGAAGCTATTTATAAATCACAGGCCGAAACTGGTGAAATCAAAGGACATTATTTGAATGCTACTGCGGGTACATGTGAAGAAATGATAAAAAGAGCTGTATTTGCTAGAGAATTAGGCGTGCCTATCGTAATGCATGACTACTTAACCGGGGGATTCACTGCAAATACTTCCTTGGCTCACTATTGCCGCGATAATGGTCTACTTCTTCATATCCACCGTGCAATGCATGCAGTTATCGATAGACAGAAAAATCATGGTATCCACTTTCGTGTATTAGCTAAAGCGTTACGTATGTCTGGTGGTGATCATATTCACTCTGGTACTGTAGTAGGTAAACTTGAAGGAGAAAGGGAGATTACTTTAGGTTTTGTTGATTTACTACGTGATGATTTTATTGAAAAAGATAGAAGTCGCGGTATTTATTTCACTCAGGATTGGGTTTCTTTACCAGGTGTTCTGCCTGTTGCTTCGGGTGGTA
>PI64995
CGCGCTCTACGTCTGGAAGATTTGCGAATCCCAGTTGCTTATGTTAAAACTTTCCAAGGTCCTCCTCACGGAATCCAAGTTGAGAGAGATAAATTGAACAAGTATGGACGTCCCCTATTGGGATGTACTATTAAACCTAAATTGGGTTTATCCGCTAAGAATTACGGTAGAGCAGTTTATGAATGTCTACGCGGTGGACTTGATTTTACCAAAGATGATGAAAATGTGAACTCCCAACCATTTATGCGTTGGAGAGACCGTTTCTTATTTTGTGCCGAAGCTATTTATAAATCACAGGCCGAAACTGGTGAAATCAAAGGACATTATTTGAATGCTACTGCGGGTACATGTGAAGAAATGATAAAAAGAGCTGTATTTGCTAGAGAATTAGGCGTGCCTATCGTAATGCATGACTACTTAACCGGGGGATTCACTGCAAATACTTCCTTGGCTCACTATTGCCGCGATAATGGTCTACTTCTTCATATCCACCGTGCAATGCATGCAGTTATCGATAGACAGAAAAATCATGGTATCCACTTTCGTGTATTAGCTAAAGCGTTACGTATGTCTGGTGGTGATCATATTCACTCTGGTACTGTAGTAGGTAAACTTGAAGGAGAAAGGGAGATTACTTTAGGTTTTGTTGATTTACTACGTGATGATTTTATTGAAAAAGATAGAAGTCGCGGTATTTATTTCACTCAGGATTGGGTTTCTTTACCAGGTGTTCTGCCTGTTGCTTCGGGTGGTA
>Ames25647
CGCGCTCTACGTCTGGAAGATTTGCGAATCCCAGTTGCTTATGTTAAAACTTTCCAAGGTCCTCCTCACGGAATCCAAGTTGAGAGAGATAAATTGAACAAGTATGGACGTCCCCTATTGGGATGTACTATTAAACCTAAATTGGGTTTATCCGCTAAGAATTACGGTAGAGCAGTTTATGAATGTCTACGTGGTGGACTTGATTTTACCAAAGATGATGAAAATGTGAACTCCCAACCATTTATGCGTTGGAGAGACCGTTTCTTATTTTGTGCCGAAGCTATTTATAAATCACAGGCCGAAACAGGTGAAATCAAAGGACATTATTTGAATGCTACTGCGGGTACATGTGAAGAAATGATAAAAAGAGCTGTATTTGCTAGAGAATTAGGCGTGCCTATCGTAATGCATGACTACTTAACCGGGGGATTCACTGCAAATACTTCCTTGGCTCACTATTGCCGCGATAATGGTCTACTTCTTCATATCCACCGTGCAATGCATGCAGTTATCGATAGACAGAAAAATCATGGTATCCACTTTCGTGTATTAGCTAAAGCGTTACGTATGTCTGGTGGTGATCATATTCACTCTGGTACTGTAGTAGGTAAACTTGAAGGAGAAAGGGAGATTACTTTAGGTTTTGTTGATTTACTACGTGATGATTTTATTGAAAAAGATAGAAGTCGCGGTATTTATTTCACTCAGGATTGGGTTTCTTTACCAGGTGTTCTGCCTGTTGCTTCGGGTGGTA
>Ames18402
CGCGCTCTACGTCTGGAAGATTTGCGAATCCCAGTTGCTTATGTTAAAACTTTCCAAGGTCCTCCTCACGGAATCCAAGTTGAGAGAGATAAATTGAACAAGTATGGACGTCCCCTATTGGGATGTACTATTAAACCTAAATTGGGTTTATCCGCTAAGAATTACGGTAGAGCAGTTTATGAATGTCTACGTGGTGGACTTGATTTTACCAAAGATGATGAAAATGTGAACTCCCAACCATTTATGCGTTGGAGAGACCGTTTCTTATTTTGTGCCGAAGCTATTTATAAATCACAGGCCGAAACAGGTGAAATCAAAGGACATTATTTGAATGCTACTGCGGGTACATGTGAAGAAATGATAAAAAGAGCTGTATTTGCTAGAGAATTAGGCGTGCCTATCGTAATGCATGACTACTTAACCGGGGGATTCACTGCAAATACTTCCTTGGCTCACTATTGCCGCGATAATGGTCTACTTCTTCATATCCACCGTGCAATGCATGCAGTTATCGATAGACAGAAAAATCATGGTATCCACTTTCGTGTATTAGCTAAAGCGTTACGTATGTCTGGTGGTGATCATATTCACTCTGGTACTGTAGTAGGTAAACTTGAAGGAGAAAGGGAGATTACTTTAGGTTTTGTTGATTTACTACGTGATGATTTTATTGAAAAAGATAGAAGTCGCGGTATTTATTTCACTCAGGATTGGGTTTCTTTACCAGGTGTTCTGCCTGTTGCTTCGGGTGGTA
>PI595395
CGCGCTCTACGTCTGGAAGATTTGCGAATCCCAGTTGCTTATGTTAAAACTTTCCAAGGTCCTCCTCACGGAATCCAAGTTGAGAGAGATAAATTGAACAAGTATGGACGTCCCCTATTGGGATGTACTATTAAACCTAAATTGGGTTTATCCGCTAAGAATTACGGTAGAGCAGTTTATGAATGTCTACGCGGTGGACTTGATTTTACCAAAGATGATGAAAATGTGAACTCCCAACCATTTATGCGTTGGAGAGACCGTTTCTTATTTTGTGCCGAAGCTATTTATAAATCACAGGCCGAAACAGGTGAAATCAAAGGACATTATTTGAATGCTACTGCGGGTACATGTGAAGAAATGATAAAAAGAGCTGTATTTGCTAGAGAATTAGGCGTGCCTATCGTAATGCATGACTACTTAACCGGGGGATTCACTGCAAATACTTCCTTGGCTCACTATTGCCGCGATAATGGTCTACTTCTTCATATCCACCGTGCAATGCATGCAGTTATCGATAGACAGAAAAATCATGGTATGCACTTTCGTGTATTAGCTAAAGCGTTACGTATGTCTGGTGGTGATCATATTCACGCTGGTACTGTAGTAGGTAAACTTGAAGGAGAAAGGGAGATTACTTTAGGTTTTGTTGATTTACTACGTGATGATTTTATTGAAAAAGATAGAAGTCGCGGTATTTATTTCACTCAGGATTGGGTTTCTTTACCAGGTGTTCTGCCTGTTGCTTCGGGTGGTA
>Ames23793
CGCGCTCTACGTCTGGAAGATTTGCGAATCCCAGTTGCTTATGTTAAAACTTTCCAAGGTCCTCCTCACGGAATCCAAGTTGAGAGAGATAAATTGAACAAGTATGGACGTCCCCTATTGGGATGTACTATTAAACCTAAATTGGGTTTATCCGCTAAGAATTACGGTAGAGCAGTTTATGAATGTCTACGCGGTGGACTTGATTTTACCAAAGATGATGAAAATGTGAACTCCCAACCATTTATGCGTTGGAGAGACCGTTTCTTATTTTGTGCCGAAGCTATTTATAAATCACAGGCCGAAACAGGTGAAATCAAAGGACATTATTTGAATGCTACTGCGGGTACATGTGAAGAAATGATAAAAAGAGCTGTATTTGCTAGAGAATTAGGCGTGCCTATCGTAATGCATGACTACTTAACCGGGGGATTCACTGCAAATACTTCCTTGGCTCACTATTGCCGCGATAATGGTCTACTTCTTCATATCCACCGTGCAATGCATGCAGTTATCGATAGACAGAAAAATCATGGTATGCACTTTCGTGTATTAGCTAAAGCGTTACGTATGTCTGGTGGTGATCATATTCACGCTGGTACTGTAGTAGGTAAACTTGAAGGAGAAAGGGAGATTACTTTAGGTTTTGTTGATTTACTACGTGATGATTTTATTGAAAAAGATAGAAGTCGCGGTATTTATTTCACTCAGGATTGGGTTTCTTTACCAGGTGTTCTGCCTGTTGCTTCGGGTGGTA
>PI227595
CGCGCTCTACGTCTGGAAGATTTGCGAATCCCAGTTGCTTATGTTAAAACTTTCCAAGGTCCTCCTCACGGAATCCAAGTTGAGAGAGATAAATTGAACAAGTATGGACGTCCCCTATTGGGATGTACTATTAAACCTAAATTGGGTTTATCCGCTAAGAATTACGGTAGAGCAGTTTATGAATGTCTACGCGGTGGACTTGATTTTACCAAAGATGATGAAAATGTGAACTCCCAACCATTTATGCGTTGGAGAGACCGTTTCTTATTTTGTGCCGAAGCTATTTTTAAATCACAGGCCGAAACAGGTGAAATCAAAGGACATTATTTGAATGCTACTGCGGGTACATGTGAAGAAATGATAAAAAGAGCTGTATTTGCTAGAGAATTAGGCGTGCCTATCGTAATGCATGACTACTTAACCGGGGGATTCACTGCAAATACTTCCTTGGCTCACTATTGCCGCGATAATGGTCTACTTCTTCATATCCACCGTGCAATGCATGCAGTTATCGATAGACAGAAAAATCATGGTATCCACTTTCGTGTATTAGCTAAAGCGTTACGTATGTCTGGTGGTGATCATATTCACGCTGGTACTGTAGTAGGTAAACTTGAAGGAGAAAGGGAGATTACTTTAGGTTTTGTTGATTTACTACGTGATGATTTTATTGAAAAAGATAGAAGTCGCGGTATTTATTTCACTCAGGATTGGGTTTCTTTACCAGGTGTTCTGCCTGTTGCTTCGGGTGGTA
>PI198090
CGCGCTCTACGTCTGGAAGATTTGCGAATCCCAGTTGCTTATGTTAAAACTTTCCAAGGTCCTCCTCACGGAATCCAAGTTGAGAGAGATAAATTGAACAAGTATGGACGTCCCCTATTGGGATGTACTATTAAACCTAAATTGGGTTTATCCGCTAAGAATTACGGTAGAGCAGTTTATGAATGTCTACGCGGTGGACTTGATTTTACCAAAGATGATGAAAATGTGAACTCCCAACCATTTATGCGTTGGAGAGACCGTTTCTTATTTTGTGCCGAAGCTATTTTTAAATCACAGGCCGAAACAGGTGAAATCAAAGGACATTATTTGAATGCTACTGCGGGTACATGTGAAGAAATGATAAAAAGAGCTGTATTTGCTAGAGAATTAGGCGTGCCTATCGTAATGCATGACTACTTAACCGGGGGATTCACTGCAAATACTTCCTTGGCTCACTATTGCCGCGATAATGGTCTACTTCTTCATATCCACCGTGCAATGCATGCAGTTATCGATAGACAGAAAAATCATGGTATCCACTTTCGTGTATTAGCTAAAGCGTTACGTATGTCTGGTGGTGATCATATTCACGCTGGTACTGTAGTAGGTAAACTTGAAGGAGAAAGGGAGATTACTTTAGGTTTTGTTGATTTACTACGTGATGATTTTATTGAAAAAGATAGAAGTCGCGGTATTTATTTCACTCAGGATTGGGTTTCTTTACCAGGTGTTCTGCCTGTTGCTTCGGGTGGTA
>Ames18446
CGCGCTCTACGTCTGGAAGATTTGCGAATCCCAGTTGCTTATGTTAAAACTTTCCAAGGTCCTCCTCACGGAATCCAAGTTGAGAGAGATAAATTGAACAAGTATGGACGTCCCCTATTGGGATGTACTATTAAACCTAAATTGGGTTTATCCGCTAAGAATTACGGTAGAGCAGTTTATGAATGTCTACGCGGTGGACTTGATTTTACCAAAGATGATGAAAATGTGAACTCCCAACCATTTATGCGTTGGAGAGACCGTTTCTTATTTTGTGCCGAAGCTATTTATAAATCACAGGCCGAAACAGGTGAAATCAAAGGACATTATTTGAATGCTACTGCGGGTACATGTGAAGAAATGATAAAAAGAGCTGTATTTGCTAGAGAATTAGGCGTGCCTATCGTAATGCATGACTACTTAACCGGGGGATTCACTGCAAATACTTCCTTGGCTCACTATTGCCGCGATAATGGTCTACTTCTTCATATCCACCGTGCAATGCATGCAGTTATCGATAGACAGAAAAATCATGGTATGCACTTTCGTGTATTAGCTAAAGCGTTACGTATGTCTGGTGGTGATCATATTCACGCTGGTACTGTAGTAGGTAAACTTGAAGGAGAAAGGGAGATTACTTTAGGTTTTGTTGATTTACTACGTGATGATTTTATTGAAAAAGATAGAAGTCGCGGTATTTATTTCACTCAGGATTGGGTTTCTTTACCAGGTGTTCTGCCTGTTGCTTCGGGTGGTA
>PI67510
CGCGCTCTACGTCTGGAAGATTTGCGAATCCCAGTTGCTTATGTTAAAACTTTCCAAGGTCCTCCTCACGGAATCCAAGTTGAGAGAGATAAATTGAACAAGTATGGACGTCCCCTATTGGGATGTACTATTAAACCTAAATTGGGTTTATCCGCTAAGAATTACGGTAGAGCAGTTTATGAATGTCTACGCGGTGGACTTGATTTTACCAAAGATGATGAAAATGTGAACTCCCAACCATTTATGCGTTGGAGAGACCGTTTCTTATTTTGTGCCGAAGCTATTTATAAATCACAGGCCGAAACAGGTGAAATCAAAGGACATTATTTGAATGCTACTGCGGGTACATGTGAAGAAATGATAAAAAGAGCTGTATTTGCTAGAGAATTAGGCGTGCCTATCGTAATGCATGACTACTTAACCGGGGGATTCACTGCAAATACTTCCTTGGCTCACTATTGCCGCGATAATGGTCTACTTCTTCATATCCACCGTGCAATGCATGCAGTTATCGATAGACAGAAAAATCATGGTATGCACTTTCGTGTATTAGCTAAAGCGTTACGTATGTCTGGTGGTGATCATATTCACGCTGGTACTGTAGTAGGTAAACTTGAAGGAGAAAGGGAGATTACTTTAGGTTTTGTTGATTTACTACGTGATGATTTTATTGAAAAAGATAGAAGTCGCGGTATTTATTTCACTCAGGATTGGGTTTCTTTACCAGGTGTTCTGCCTGTTGCTTCGGGTGGTA
>PI317665
CGCGCTCTACGTCTGGAAGATTTGCGAATCCCAGTTGCTTATGTTAAAACTTTCCAAGGTCCTCCTCACGGAATCCAAGTTGAGAGAGATAAATTGAACAAGTATGGACGTCCCCTATTGGGATGTACTATTAAACCTAAATTGGGTTTATCCGCTAAGAATTACGGTAGAGCAGTTTATGAATGTCTACGCGGTGGACTTGATTTTACCAAAGATGATGAAAATGTGAACTCCCAACCATTTATGCGTTGGAGAGACCGTTTCTTATTTTGTGCCGAAGCTATTTATAAATCACAGGCCGAAACAGGTGAAATCAAAGGACATTATTTGAATGCTACTGCGGGTACATGTGAAGAAATGATAAAAAGAGCTGTATTTGCTAGAGAATTAGGCGTGCCTATCGTAATGCATGACTACTTAACCGGGGGATTCACTGCAAATACTTCCTTGGCTCACTATTGCCGCGATAATGGTCTACTTCTTCATATCCACCGTGCAATGCATGCAGTTATCGATAGACAGAAAAATCATGGTATGCACTTTCGTGTATTAGCTAAAGCGTTACGTATGTCTGGTGGTGATCATATTCACGCTGGTACTGTAGTAGGTAAACTTGAAGGAGAAAGGGAGATTACTTTAGGTTTTGTTGATTTACTACGTGATGATTTTATTGAAAAAGATAGAAGTCGCGGTATTTATTTCACTCAGGATTGGGTTTCTTTACCAGGTGTTCTGCCTGTTGCTTCGGGTGGTA
>PI502547
CGCGCTCTACGTCTGGAAGATTTGCGAATCCCAGTTGCTTATGTTAAAACTTTCCAAGGTCCTCCTCACGGAATCCAAGTTGAGAGAGATAAATTGAACAAGTATGGACGTCCCCTATTGGGATGTACTATTAAACCTAAATTGGGTTTATCCGCTAAGAATTACGGTAGAGCAGTTTATGAATGTCTACGCGGTGGACTTGATTTTACCAAAGATGATGAAAATGTGAACTCCCAACCATTTATGCGTTGGAGAGACCGTTTCTTATTTTGTGCCGAAGCTATTTATAAATCACAGGCCGAAACAGGTGAAATCAAAGGACATTATTTGAATGCTACTGCGGGTACATGTGAAGAAATGATAAAAAGAGCTGTATTTGCTAGAGAATTAGGCGTGCCTATCGTAATGCATGACTACTTAACCGGGGGATTCACTGCAAATACTTCCTTGGCTCACTATTGCCGCGATAATGGTCTACTTCTTCATATCCACCGTGCAATGCATGCAGTTATCGATAGACAGAAAAATCATGGTATGCACTTTCGTGTATTAGCTAAAGCGTTACGTATGTCTGGTGGTGATCATATTCACGCTGGTACTGTAGTAGGTAAACTTGAAGGAGAAAGGGAGATTACTTTAGGTTTTGTTGATTTACTACGTGATGATTTTATTGAAAAAGATAGAAGTCGCGGTATTTATTTCACTCAGGATTGGGTTTCTTTACCAGGTGTTCTGCCTGTTGCTTCGGGTGGTA
