# Supplementary material for: Potential DNA barcodes for Melilotus species based on five single loci and their combinations
Source: PLoS One. 2017 Sep 14;12(9):e0182693. doi: 10.1371/journal.pone.0182693 (PMC5598934; doi:10.1371/journal.pone.0182693)
Supplement: S1 Dataset — (ZIP) [file pone.0182693.s007.zip › Squences/trnH-psbA.txt]

>PI90557
CTGCGGTCGAGGCTCCATCTATAAATGGATAATATTTTGGTTTTAAAGAAGGATACGAGTTTTTGAAAGTAAAGGGGGGAGTAATATCAACATTGTTGATATTACTCCTTTACCCCCTTACTTTTTGTTAGTATGTATACATATACAGAAATGAATGTTTTCTTATTTTCTAGTATTTTAGAAGACTCGTAAGAACTTAGAAGAGAAGAAAATAAATGATAATCAAAAGGTATAAAAAGTTATGTAATTTAGACATAGTATAGGGCGGATGTAGCCAAGTGGATCAAGGCAGTGGATTTGTGAATCCACCATGCGCGA
>Ames21597
CTGCGGTCGAGGCTCCATCTATAAATGGATAATATTTTGGTTTTAAAGAAGGATACGAGTTTTTGAAAGTAAAGGGGGGAGTAATATCAACATTGTTGATATTACTCCTTTACCCCCTTACTTTTTGTTAGTATGTATACATATACAGAAATGAATGTTTTCTTATTTTCTAGTATTTTAGAAGACTCGTAAGAACTTAGAAGAGAAGAAAATAAATGATAATCAAAAGGTATAAAAAGTTATGTAATTTAGACATAGTATAGGGCGGATGTAGCCAAGTGGATCAAGGCAGTGGATTTGTGAATCCACCATGCGCGA
>PI420163
CTGCGGTCGAGGCTCCATCTATAAATGGATAATATTTTGGTTTTAAAGAAGGATACGAGTTTTTGAAAGTAAAGGGGTAAAGGAGTAATATCAACAATGTTGATATTACTCCCCCCTTTACTTTTTGTTAGTATGTATACATATACAGAAATGAATGTTTTCTTATTTTCTAGTATTTTAGAAGACTCGTAAGAACTTAGAAGAGAAGAAAATAAATGATAATCAAAAGGTATAAAAAGTTATGTAATTTAGACATAGTATAGGGCGGATGTAGCCAAGTGGATCAAGGCAGTGGATTTGTGAATCCACCATGCGCGA
>PI275975
CTGCGGTCGAGGCTCCATCTATAAATGGATAATATTTTGGTTTTAAAGAAGGATACGAGTTTTTGAAAGTAAAGGGGTAAAGGAGTAATATCAACAATGTTGATATTACTCCCCCCTTTACTTTTTGTTAGTATGTATACATATACAGAAATGAATGTTTTCTTATTTTCTAGTATTTTAGAAGACTCGTAAGAACTTAGAAGAGAAGAAAATAAATGATAATCAAAAGGTATAAAAAGTTATGTAATTTAGACATAGTATAGGGCGGATGTAGCCAAGTGGATCAAGGCAGTGGATTTGTGAATCCACCATGCGCGA
>PI90753
CTGCGGTCGAGGCTCCATCTATAAATGGATAATATTTTGGTTTTAAAGAAGGATACGAGTTTTTGAAAGTAAAGGGGTAAAGGAGTAATATCAACATTGTTGATATTACTCCTTTACCCCTTTACTTTTTGTTAGTATGTATACATATACAGAAATGAATGTTTTCTTATTTTCTAGTATTTTAGAAGACTCGTAAGAACTTAGAAGAGAAGAAAATAAATGATAATCAAAAGGTATAAAAAGTTATGTAATTTAGACATAGTATAGGGCGGATTAGCCAAGTGGATCAAGGCAGTGGATTTGTGAATCCACCATGCGCGA
>PI108656
CTGCGGTCGAGGCTCCATCTATAAATGGATAATATTTTGGTTTTAAAGAAGGATACGAGTTTTTGAAAGTAAAGGGGGGAGTAATATCAACATTGTTGATATTACTCCTTTACCCCCTTACTTTTTGTTAGTATGTATACATATACAGAAATGAATGTTTTCTTATTTTCTAGTATTTTAGAAGACTCGTAAGAACTTAGAAGAGAAGAAAATAAATGATAATCAAAAGGTATAAAAAGTTATGTAATTTAGACATAGTATAGGGCGGATGTAGCCAAGTGGATCAAGGCAGTGGATTTGTGAATCCACCATGCGCGA
>PI260271
CTGCGGTCGAGGCTCCATCTATAAATGGATAATATTTTGGTTTTAAAGAAGGATACGAGTTTTTGAAAGTAAAGGGGGGAGTAATATCAACATTGTTGATATTACTCCTTTACCCCCTTACTTTTTGTTAGTATGTATACATATACAGAAATGAATGTTTTCTTATTTTCTAGTATTTTAGAAGACTCGTAAGAACTTAGAAGAGAAGAAAATAAATGATAATCAAAAGGTATAAAAAGTTATGTAATTTAGACATAGTATAGGGCGGATGTAGCCAAGTGGATCAAGGCAGTGGATTTGTGAATCCACCATGCGCGA
>PI250873
TGCGGTCGAGGCTCCATCTATAAATGGATAATATTTTGGTTTTAAAGAAGGATACGAGTTTTTGAAAGTAAAGGGGGGAGTAATATCAACATTGTTGATATTACTCCTTTACCCCCTTACTTTTTGTTAGTATGTATACATATACAGAAATGAATGTTTTCTTATTTTCTAGTATTTTAGAAGACTCGTAAGAACTTAGAAGAGAAGAAAATAAATGATAATCAAAAGGTATAAAAAGTTATGTAATTTAGACATAGTATAGGGCGGATGTAGCCAAGTGGATCAAGGCAGTGGATTTGTGAATCCACCATGCGCGA
>PI129697
CTGCGGTCGAGGCTCCATCTATAAATGGATAATATTTTGGTTTTAAAGAAGGATACGAGTTTTTGAAAGTAAAGGGGGGAGTAATATCAACATTGTTGATATTACTCCTTTACCCCTTTACTTTTTGTTAGTATGTATACATATACAGAAATGAATGTTTTCTTATTTTCTAGTATTTTAGAAGACTCGTAAGAACTTAGAAGAGAAGAAAATAAATGATAATCAAAAGGTATAAAAAGTTATGTAATTTAGACATAGTATAGGGCGGATGTAGCCAAGTGGATCAAGGCAGTGGATTTGTGAATCCACCATGCGCGA
>Ames22882
CTGCGGTCGAGGCTCCATCTATAAATGGATAATATTTTGGTTTTAAAGAAGGATACGAGTTTTTGAAAGTAAAGGGGGGAGTAATATCAACATTGTTGATATTACTCCTTTACCCCTTTACTTTTTGTTAGTATGTATACATATACAGAAATGAATGTTTTCTTATTTTCTAGTATTTTAGAAGACTCGTAAGAACTTAGAAGAGAAGAAAATAAATGATAATCAAAAGGTATAAAAAGTTATGTAATTTAGACATAGTATAGGGCGGATGTAGCCAAGTGGATCAAGGCAGTGGATTTGTGAATCCACCATGCGCGA
>Ames21619
CTGCGGTCGAGGCTCCATCTATAAATGGATAATATTTTGGTTTTAAAGAAGGATACGAGTTTTTGAAAGTAAAGGGGTAAAGGAGTAATATCAACAATGTTGATATTACTCCTTTACTTTTTGTTAGTATGTATACATATACAGAAATGAATGTTTTCTTTTTTTATAGTTTTTTAGAAGACTCGTAAGAACTTAGAAGAGAAGAAAATAAATGATAATCAAAAGGTATAAAATAAAAAGTTATGTAATTTAGACATAGTATAGGGCGGATGTAGCCAAGTGGATCAAGGCAGTGGATTTGTGAATCCACCATGCGCGA
>PI43595
CTGCGGTCGAGGCTCCATCTATAAATGGATAATATTTTGGTTTTAAAGAAGGATACGAGTTTTTGAAAGTAAAGGGGTAAAGGAGTAATATCAACAATGTTGATATTACTCCTTTACTTTTTGTTAGTATGTATACATATACAGAAATGAATGTTTTCTTTTTTTATAGTTTTTTAGAAGACTCGTAAGAACTTAGAAGAGAAGAAAATAAATGATAATCAAAAGGTATAAAATAAAAAGTTATGTAATTTAGACATAGTATAGGGCGGATGTAGCCAAGTGGATCAAGGCAGTGGATTTGTGAATCCACCATGCGCGA
>PI306326
CTGCGGTCGAGGCTCCATCTATAAATGGATAATATTTTGGTTTTAAAGAAGGATACGAGTTTTTGAAAGGAAAGGGGGGAGTAATATCAACAATGTTGATATTACTCCTTTACCCCTTTCCTTTTTGTTAGTATGTATACATATACAGAAATGAATGTTTTCTTATTTTATAGTAGTTTAGAAGACTCGTAAGAACTTAGAAGAGAAGAAAATAAATGATAATCAAAAGGTATAAAAAGTTATGTAATTTAGACATAGTATAGGGCGGATGTAGCCAAGTGGATCAAGGCAGTGGATTTGTGAATCCACCATGCGCGA
>PI306327
CTGCGGTCGAGCTCCATCTATAAATGGATAATATTTTGGTTTTAAAGAAGGATACGAGTTTTTGAAAGGAAAGGGGGGAGTAATATCAACAATGTTGATATTACTCCTTTACCCCTTTCCTTTTTGTTAGTATGTATACATATACATAAATGAATGTTTTCTTATTTTATAGTAGTTTAGAAGACTCGTAAGAACTTAGAAGAGAAGAAAATAAATGATAATCAAAAGGTATAAAAAGTTATGTAATTTAAACATAGTATAGGGCGGATGTAGCCAAGTGGATCAAGGCAGTGGATTTGTGAATCCACCATGCGCGA
>PI595394
CTGCGGTCGAGGCTCCATCTATAAATGGATAATATTTTGGTTTTAAAGAAGGATACGAGTTTTTGAAAGTAAAGGGGGGAGTAATATCAACATTGTTGATATTACTCCTTTACCCCCTTACTTTTTGTTAGTATGTATACATATACAGAAATGAATGTTTTCTTATTTTCTAGTATTTTAGAAGACTCGTAAGAACTTAGAAGAGAAGAAAATAAATGATAATCAAAAGGTATAAAAAGTTATGTAATTTAGACATAGTATAGGGCGGATGTAGCCAAGTGGATCAAGGCAGTGGATTTGTGAATC
>PI595335
CTGCGGTCGAGGCTCCATCTATAAATGGATAATATTTTGGTTTTAAAGAAGGATACGAGTTTTTGAAAGTAAAGGGGGGAGTAATATCAACATTGTTGATATTACTCCTTTACCCCCTTACTTTTTGTTAGTATGTATACATATACAGAAATGAATGTTTTCTTATTTTCTAGTATTTTAGAAGACTCGTAAGAACTTAGAAGAGAAGAAAATAAATGATAATCAAAAGGTATAAAAAGTTATGTAATTTAGACATAGTATAGGGCGGATGTAGCCAAGTGGATCAAGGCAGTGGATTTGTGAATC
>PI108647
CTGCGGTCGAGGCTCCATCTATAAATGGATAATATTTTGGTTTTAAAGAAGGATACGAGTTTTTGAAAGTAAAGGGGGGAGTAATATCAACATTGTTGATATTACTCCTTTACCCCCTTACTTTTTGTTAGTATGTATACATATACAGAAATGAATGTTTTCTTATTTTCTAGTATTTTAGAAGACTCGTAAGAACTTAGAAGAGAAGAAAATAAATGATAATCAAAAGGTATAAAAAGTTATGTAATTTAGACATAGTATAGGGCGGATGTAGCCAAGTGGATCAAGGCAGTGGATTTGTGAATCCACCATGCGCGA
>PI314386
CTGCGGTCGAGGCTCCATCTATAAATGGATAATATTTTGGTTTTAAAGAAGGATACGAGTTTTTGAAAGTAAAGGGGGGAGTAATATCAACATTGTTGATATTACTCCTTTACCCCCTTACTTTTTGTTAGTATGTATACATATACAGAAATGAATGTTTTCTTATTTTCTAGTATTTTAGAAGACTCGTAAGAACTTAGAAGAGAAGAAAATAAATGATAATCAAAAGGTATAAAAAGTTATGTAATTTAGACATAGTATAGGGCGGATGTAGCCAAGTGGATCAAGGCAGTGGATTTGTGAATCCACCATGCGCGA
>PI43597
CTGCGGTCGAGGCTCCATCTATAAATGGATAATATTTTGGTTTTAAAGAAGGATACGAGTTTTTGAAAGTAAAGGGGGGAGTAATATCAACATTGTTGATATTACTCCTTTACCCCTTTACTTTTTGTTAGTATGTATACATATACAGAAATGAATGTTTTCTTTTTTTCTAGTATTTTAGAAGACTCGTAAGAACTTAGAAGAGAAGAAAATAAATGATAATCAAAAGGTATAAAAAGTTATGTAATTTAGACATAGTATAGGGCGGATGTAGCCAAGTGGATCAAGGCAGTGGATTTGTGAATCCACCATGCGCGA
>PI317633
CTGCGGTCGAGGCTCCATCTATAAATGGATAATATTTTGGTTTTAAAGAAGGATACGAGTTTTTGAAAGTAAAGGGGTAAAGGAGTAATATCAACATTGTTGATATTACTCCTTTACTTTTTGTTAGTATGTATACATATACAGAAATGAATGTTTTCTTTTTTTCTAGTATTTTAGAAGACTCGTAAGAACTTAGAAGAGAAGAAAATAAATGATAATCAAAAGGTATAAAATAAAAAGTTATGTAATTTAGACATAGTATAGGGCGGATGTAGCCAAGTGGATCAAGGCAGTGGATTTGTGAATCCACCATGCGCGA
>PI318508
CTGCGGGTCGAGCTCCATCTATAAATGGATAATACTTTGGTTTTAAAGAAGGATACGAGTTTTTGAAAGGAAAGGGGGGAGTAATATCAACATTGTTGATATTACTCCTTTACCCCTTTCCTTTTTGTTAGTATGTATACATATACAGAAATGAATGTTTTCTTATTTTCTAGTAGTTTAGAAGACTCGTAAGAATTTAGAAGAGAAGAAAATAAATGATAATCAAAAGGTATCAAAAGTTATGTAATTTAGACATAGTATAGGGCGGATGTAGCCAAGTGGATCAAGGCAGTGGATTTGTGAATCCACCATGCGCGA
>PI33366
CTGCGGTCGAAGCTCCATCTATAAATGGATAATACTTTGGTTTTAAAGAAGGATACGAGTTTTTGAAAGGAAAGGGGGGAGTAATATCAACATTGTTGATATTACTCCTTTACCCCTTTCCTTTTTGTTAGTATGTATACTAATACAGAAATGAATGTTTTCTTATTTTCTAGTAGTTTAGAAGACTCGTAAGAATTTAGAAGAGAAGAAAATAAATGATAATCAAAAGGTATCAAAAGTTATGTAATTTAGACATAGTATAGGGCGGATGTAGCCAAGTGGATCAAGGCAGTGGATTTGTGAATCCACCATGCGCGA
>PI317650
CTGCGGTCGAGCTCCATCTATAAATGGATAATATTTTGGTTTTAAAGAAGGATACGAGTTTTTGAAAGGAAAGGGGGGAGTAATATCAACAATGTTGATATTACTCCTTTCCTTTTTGTTAGTATGTATACATATACAGAAATGAATGTTTTCTTATTTTATAGTATTTTAGAAGACTCGTAAGAACTTAGAAGAAAATAAATGATAATCAAAAGGTATAAAAAGTTATGTAATTTAGACATAGTATAGGGCGGATGTAGCCAAGTGGATCAAGGCAGTGGATTTGTGAATCCACCATGCGCGA
>PI64995
CTGCGGTCGAGCTCCATCTATAAATGGATAATATTTTGGTTTTAAAGAAGGATACGAGTTTTTGAAAGGAAAGGGGGGAGTAATATCAACAATGTTGATATTACTCCTTTCCTTTTTGTTAGTATGTATACATATACAGAAATGAATGTTTTCTTATTTTATAGTATTTTAGAAGACTCGTAAGAACTTAGAAGAAAATAAATGATAATCAAAAGGTATAAAAAGTTATGTAATTTAGACATAGTATAGGGCGGATGTAGCCAAGTGGATCAAGGCAGTGGATTTGTGAATCCACCATGCGCGA
>Ames25647
CTGCGGTCGAGGCTCCATCTATAAATGGATAATATTTTGAAGGATACGAGTTTTTGAAAGTAAAGGGGTAAAGGAGGGAGTAATATCAACATTGTTGATATTACTCCCCCCTTTACTTTTTGTTAGTATACATATACAGAAATGAATGTTTTCTTATTTTATAGTATTTTAGAAGACTCGTAAGAACTTAGAAGAGAAGAAAATAAATGATAATCAAAAGGTATAAAAAGTTATGTAATTTAGACATAGTATAGGGCGGATGTAGCCAAGTGGATCAAGGCAGTGGATTTGTGAATCCACCATGCGCGA
>Ames18402
CTGCGGTCGAGGCTCCATCTATAAATGGATAATATTTTGAAGGATACGAGTTTTTGAAAGTAAAGGGGTAAAGGAGGGAGTAATATCAACATTGTTGATATTACTCCCCCCTTTACTTTTTGTTAGTATACATATACAGAAATGAATGTTTTCTTATTTTATAGTATTTTAGAAGACTCGTAAGAACTTAGAAGAGAAGAAAATAAATGATAATCAAAAGGTATAAAAAGTTATGTAATTTAGACATAGTATAGGGCGGATGTAGCCAAGTGGATCAAGGCAGTGGATTTGTGAATCCACCATGCGCGA
>PI595395
CTGCGGTCGAGGCTCCATCTATAAATGGATAATATTTTGGTTTTAAAGAAGGATACGAGTTTTTGAAAGTAAAGGGGGGAGTAATATCAACATTGTTGATATTACTCCTTTACCCCCTTACTTTTTGTTAGTATGTATACATATACAGAAATGAATCTTTTCTTATTTTCTAGTATTTTAGAAGACTCGTAAGAACTTAGAAGAGAAGAAAATAAATGATAATCAAAAGGTATAAAAAGTTATGTAATTTAGACATAGTATAGGGCGGATGTAGCCAAGTGGATCAAGGCAGTGGATTTGTGAATCCACCATGCGCGA
>Ames23793
CTGCGGTCGAGGCTCCATCTATAAATGGATAATATTTTGGTTTTAAAGAAGGATACGAGTTTTTGAAAGTAAAGGGGGGAGTAATATCAACATTGTTGATATTACTCCTTTACCCCCTTACTTTTTGTTAGTATGTATACATATACAGAAATGAATCTTTTCTTATTTTCTAGTATTTTAGAAGACTCGTAAGAACTTAGAAGAGAAGAAAATAAATGATAATCAAAAGGTATAAAAAGTTATGTAATTTAGACATAGTATAGGGCGGATGTAGCCAAGTGGATCAAGGCAGTGGATTTGTGAATCCACCATGCGCGA
>PI227595
CTGCGGTCGAAGCTCCATCTATAAATGGATAATATTTTGGTTTTAAAGAAGGATACGAGTTTTTGAAAGGAAAGGGGGGAGTAATATCAACAATGTTGATATTACTTCTTTACCCCTTTCCTTTTTGTTAGTATGTATACATATACAGAAATGAATGTTTTCTTATTTTCTAGTAGTTTAGAAGACTCGTAAGAACTTAGAAGAGAAGAAAATAAATGATAATCAAAAGGTATAAAAAGTTATGTAATTTAGACATAGTATAGGGCGGATGTAGCCAAGTGGATCAAGGCAGTGGATTTGTGAATCCACCATGCGCGA
>PI198090
CTGCGGTCGAAGCTCCATCTATAAATGGATAATATTTTGGTTTTAAAGAAGGATACGAGTTTTTGAAAGGAAAGGGGGGAGTAATATCAACAATGTTGATATTACTTCTTTACCCCTTTCCTTTTTGTTAGTATGTATACATATACAGAAATGAATGTTTTCTTATTTTCTAGTAGTTTAGAAGACTCGTAAGAACTTAGAAGAGAAGAAAATAAATGATAATCAAAAGGTATAAAAAGTTATGTAATTTAGACATAGTATAGGGCGGATGTAGCCAAGTGGATCAAGGCAGTGGATTTGTGAATCCACCATGCGCGA
>Ames18446
CTGCGGTCGAGGCTCCATCTATAAATGGATAATATTTTGGTTTTAAAGAAGGATACGAGTTTTTGAAAGTAAAGGGGGGAGTAATATCAACATTGTTGATATTACTCCTTTACCCCCTTACTTTTTGTTAGTATGTATACATATACAGAAATGAATCTTTTCTTATTTTCTAGTATTTTAGAAGACTCGTAAGAACTTAGAAGAGAAGAAAATAAATGATAATCAAAAGGTATAAAAAGTTATGTAATTTAGACATAGTATAGGGCGGATGTAGCCAAGTGGATCAAGGCAGTGGATTTGTGAATCCAACATGCGCGA
>PI67510
CTGCGGTCGAGGCTCCATCTATAAATGGATAATATTTTGGTTTTAAAGAAGGATACGAGTTTTTGAAAGTAAAGGGGGGAGTAATATCAACATTGTTGATATTACTCCTTTACCCCCTTACTTTTTGTTAGTATGTATACATATACAGAAATGAATCTTTTCTTATTTTCTAGTATTTTAGAAGACTCGTAAGAACTTAGAAGAGAAGAAAATAAATGATAATCAAAAGGTATAAAAAGTTATGTAATTTAGACATAGTATAGGGCGGATGTAGCCAAGTGGATCAAGGCAGTGGATTTGTGAATCCAACATGCGCGA
>PI317665
CTGCGGTCGAGGCTCCATCTATAAATGGATAATATTTTGGTTTTAAAGAAGGATACGAGTTTTTGAAAGTAAAGGGGTAAAGGAGTAATATCAACAATGTTGATATTACTCCCCCCTTTACTTTTTGTTAGTATGTATACATATACAGAAATGAATGTTTTCTTTCTTATTTTCTAGTATTTTAGAAGACTCGTAAGAACTTAGAAGAGAATAAAATAAATGATAATCAAAAGGTATAAAAAGTTATGTAATTTAGACATAGTATAGGGCGGATGTAGCCAAGTGGATCAAGGCAGTGGATTTGTGAATCCACCATGCGCGA
>PI502547
CTGCGGTCGAGGCTCCATCTATAAATGGATAATATTTTGGTTTTAAAGAAGGATACGAGTTTTTGAAAGTAAAGGGGTAAAGGAGTAATATCAACAATGTTGATATTACTCCCCCCTTTACTTTTTGTTAGTATGTATACATATACAGAAATGAATGTTTTCTTTCTTATTTTCTAGTATTTTAGAAGACTCGTAAGAACTTAGAAGAGAATAAAATAAATGATAATCAAAAGGTATAAAAAGTTATGTAATTTAGACATAGTATAGGGCGGATGTAGCCAAGTGGATCAAGGCAGTGGATTTGTGAATCCACCATGCGCGA
