# Supplementary material for: Potential DNA barcodes for Melilotus species based on five single loci and their combinations
Source: PLoS One. 2017 Sep 14;12(9):e0182693. doi: 10.1371/journal.pone.0182693 (PMC5598934; doi:10.1371/journal.pone.0182693)
Supplement: S1 Dataset — (ZIP) [file pone.0182693.s007.zip › Squences/trnL.txt]

>PI90557
CTTACCAAGTGAAAACTTTCAAATTCAGAGAAACCCTGGAATTAAAAATGGGCAATCCTGAGCCAAATCCTTCTTTCCGAAAACAAAAAAATAAAAGTTCAGAAAAAAAAAGGATAGGTGCAGAGACTCAATGGAAGTTGTTCTAACAACGAGAATAAAGATAGAGTCCCATTCTACATGTCAATACCGACATCAATGAAATTTTTAGTAAGAGGAAAATCCGTCGACTTTAGAAATCGTGAGGGTTCAAGTCCCTCTATCCCCAAAAGCCCATTTAACTCTCTAATTTTTTATCCTATATCCCTTTTTTTAATTTTAATTAAAAAAAGTATTTTTTTTTTTTTTTGAATTTAGTTGACATAAACTCAAGTAATTTCTTAAAATTAAAAGGGTCGGGATAGCTCAAACGGTAAAGCAAAGGACTGAAAATCC
>M.albus_Ames21597
CTTACCAAGTGAAAACTTTCAAATTCAGAGAAACCCTGGAATTAAAAATGGGCAATCCTGAGCCAAATCCTTCTTTCCGAAAACAAAAAAATAAAAGTTCAGAAAAAAAAAGGATAGGTGCAGAGACTCAATGGAAGTTGTTCTAACAACGAGAATAAAGATAGAGTCCCATTCTACATGTCAATACCGACATCAATGAAATTTTTAGTAAGAGGAAAATCCGTCGACTTTAGAAATCGTGAGGGTTCAAGTCCCTCTATCCCCAAAAGCCCATTTAACTCTCTAATTTTTTATCCTATATCCCTTTTTTTAATTTTAATTAAAAAAAGTATTTTTTTTTTTTTTTGAATTTAGTTGACATAAACTCAAGTAATTTCTTAAAATTAAAAGGGTCGGGATAGCTCAAACGGTAAAGCAAAGGACTGAAAATCC
>PI420163
CTTACCAAGTGAAAACTTTCAAATTCAGAGAAACCCTGGAATTAAAAATGGGCAATCCTGAGCCAAATCCTTCTTTCCGAAAACAAAAAAATAAAAGTTCAGAAAGTTAAAATCAAAAAAGGATAGGTGCAGAGACTCAATGGAAGCTGTTCTAACAAATGGATGGAGTTGACAACATTTCCTTTCGCAGTAGGAAAGGAATCCCTCTTTCTATCAAAATTCCAGAAAGGATCAAGGATAAACATATATTATATATATATGTACTCAAATACTCTTTCAATAGAATATTTATTGATCAAATCAGTCACTCCACCATAGTCTGATGGATCTTTTGAATAACTGATTAATCAGACGAGAATAAAGATAGAGTCCCATTCTACATGTCAATACCGACATCAATGAAATTTTTAGTAAGAGGAAAATCCGTCGACTTTAGAAATCGTGAGGGTTCAAGTCCCTCTATCCCCAAAAGCCCATTTAACTCTCTAATTTTTTATCCTATATCCCTTTTTTTAATTTTAATTAAAAAATTTTTTTTTTTTTGAATTTAGTTGACATAGACTCAAGTAATTTCTTAAAATTAGAATGGTGCGTCAAGAATGGTCGGGATAGCTCAGACGGTAGAGCAGAGGACTGAAAATCC
>PI275975
CTTACCAAGTGAAAACTTTCAAATTCAGAGAAACCCTGGAATTAAAAATGGGCAATCCTGAGCCAAATCCTTCTTTCCGAAAACAAAAAAATAAAAGTTCAGAAAGTTAAAATCAAAAAAGGATAGGTGCAGAGACTCAATGGAAGCTGTTCTAACAAATGGATGGAGTTGACAACATTTCCTTTCGCAGTAGGAAAGGAATCCCTCTTTCTATCAAAATTCCAGAAAGGATCAAGGATAAACATATATTATATATATATGTACTCAAATACTCTTTCAATAGAATATTTATTGATCAAATCAGTCACTCCACCATAGTCTGATGGATCTTTTGAATAACTGATTAATCAGACGAGAATAAAGATAGAGTCCCATTCTACATGTCAATACCGACATCAATGAAATTTTTAGTAAGAGGAAAATCCGTCGACTTTAGAAATCGTGAGGGTTCAAGTCCCTCTATCCCCAAAAGCCCATTTAACTCTCTAATTTTTTATCCTATATCCCTTTTTTTAATTTTAATTAAAAAATTTTTTTTTTTTTGAATTTAGTTGACATAGACTCAAGTAATTTCTTAAAATTAGAATGGTGCGTCAAGAATGGTCGGGATAGCTCAGACGGTAGAGCAGAGGACTGAAAATCC
>PI90753
CTTACCAAGTGAAAACTTTCAAATTCAGAGAAACCCTGGAATTAAAAATGGGCAATCCTGAGCCAAATCCTTCTTTCCGAAAACAAAAAAATAAAAGTTCAGAAAGTTAAAATCAAAAAAGGATAGGTGCAGAGACTCAATGGAAGCTGTTCTAACAAATGGAGTTGACAACATTTCCTTTCGCAGTAGGAAAGGAATCCCTCTTTCTATCAAAATTCCAGAAAGGATCAAGGATAAACATATATTATATATATGTACTCAAATATTCTTTCAATAGAATATTTATTGATCAAATCAGTCACTCCACCATAGTCTGATGGATCTTTTGAATAACTGATTAATCAGACGAGAATAAAGATAGAGTCCCATTCTACATGTCAATACCGACATCAATGAAATTTTTAGTAAGAGGAAAATCCGTCGACTTTAGAAATCGTGAGGGTTCAAGTCCCTCTATCCCCAAAAGCCCATTTAACTCTCTAATTTTTTATCCTATATCCCTTTTTTTAATTTTAATTAAAAAAAATACTTTTTTTTTTGAATTTAGTTGACATAGACTCAAGTAATTTCTTAAAATTAGAATGGTGCGTCAAGAATGGTCGGGATAGCTCAGACGGTAGAGCAGAGGACTGAAAATCC
>PI108656
CTTACCAAGTGAAAACTTTCAAATTCAGAGAAACCCTGGAATTAAAAATGGGCAATCCTGAGCCAAATCCTTCTTTCCGAAAACAAAAAAATAAAAGTTCAGAAAGTTAAAATCAAAAAAGGATAGGTGCAGAGACTCAATGGAAGCTGTTCTAACAAATGGAGTTGACAACATTTCCTTTCGCAGTAGGAAAGGAATCCCTCTTTCTATCAAAATTCCAGAAAGGATCAAGGATAAACATATATTATATATATGTACTCAAATATTCTTTCAATAGAATATTTATTGATCAAATCAGTCACTCCACCATAGTCTGATGGATCTTTTGAATAACTGATTAATCAGACGAGAATAAAGATAGAGTCCCATTCTACATGTCAATACCGACATCAATGAAATTTTTAGTAAGAGGAAAATCCGTCGACTTTAGAAATCGTGAGGGTTCAAGTCCCTCTATCCCCAAAAGCCCATTTAACTCTCTAATTTTTTATCCTATATCCCTTTTTTTAATTTTAATTAAAAAAAATACTTTTTTTTTTGAATTTAGTTGACATAGACTCAAGTAATTTCTTAAAATTAGAATGGTGCGTCAAGAATGGTCGGGATAGCTCAGACGGTAGAGCAGAGGACTGAAAATCC
>PI260271
CTTACCAAGTGAAAACTTTCAAATTCAGAGAAACCCTGGAATTAAAAATGGGCAATCCTGAGCCAAATCCTTCTTTCCGAAAACAAAAAAATAAAAGTTCAGAAAAAAAAAGGATAGGTGCAGAGACTCAATGGAAGTTGTTCTAACAACGAGAATAAAGATAGAGTCCCATTCTACATGTCAATACCGACATCAATGAAATTTTTAGTAAGAGGAAAATCCGTCGACTTTAGAAATCGTGAGGGTTCAAGTCCCTCTATCCCCAAAAGCCCATTTAACTCTCTAATTTTTTATCCTATATCCCTTTTTTTAATTTTAATTAAAAAAAGTATTTTTTTTTTTTTTGAATTTAGTTGACATAAACTCAAGTAATTTCTTAAAATTAAAATGGTCGGGATAGCTCAAACGGTAAAGCAAAGGACTGAAAATCC
>PI250873
CTTACCAAGTGAAAACTTTCAAATTCAGAGAAACCCTGGAATTAAAAATGGGCAATCCTGAGCCAAATCCTTCTTTCCGAAAACAAAAAAATAAAAGTTCAGAAAGTTAAAATCAAAAAAGGATAGGTGCAGAGACTCAATGGAAGCTGTTCTAACAACGAGAATAAAGATAGAGTCCCATTCTACATGTCAATACCGACATCAATGAAATTTTTAGTAAGAGGAAAATCCGTCGACTTTAGAAATCGTGAGGGTTCAAGTCCCTCTATCCCCAAAAGCCCATTTAACTCTCTAATTTTTTATCCTATATCCCTTTTTTTCATTTTAATTAAAAAAAGTATTTTTTTTTTTTGAATTTAGTTGACATAAACTCAAGTAATTTCTTAAAATTAAAAGGGTGCGTCAAGAAGGGTCGGGATAGCTCAAACGGTAAAGCAAAGGACTGAAAATCC
>PI129697
CTTACCAAGTGAAAACTTTCAAATTCAGAGAAACCCTGGAATTAAAAATGGGCAATCCTGAGCCAAATCCTTCTTTCCGAAAACAAAAAAAGAAAAGTTCAGAAAGTTAAAATCAAAAAAGGATAGGTGCAGAGACTCAATGGAAGCTGTTCTAACAAATGGAGTTGACAACATTTCCTTTCGCAGTAGGAAAGGAATCCCTCTTTCTATCAAAATTCCAGAAAGGAAGGATCAAGGATAAACATAAACATATATTATATATATGTACTCAAATACTCTTTCAATAGAATATTTCTTGATCAAATCAGTCACTCCACCATAGTCTGATGGATCTTTTGAATAACTGATTAATCAGACGAGAATAAAGATAGAGTCCCATTCTACATGTCAATACCGACATCAATGAAATTTTAAGTAAGAGGAAAATCCGTCGACTTTAGAAATCGTGAGGGTTCAAGTCCCTCTATCCCCAAAAGCCCTTTTAATTCTCTTAATTCTCTAATTTTTTATCCTATATCCCTTTTTTTAATTTTAATGAAAAAAAGTATTTTTTTTTTGAATTTAGTTGACATAGACTCAAGTAATTTCTTAAAATTAGAATGGTGCGTCAAGAATGGTCGGGATAGCTCAGCCGGTAGAGCAGAGGACTGAAAATCC
>Ames22882
CTTACCAAGTGAAAACTTTCAAATTCAGAGAAACCCTGGAATTAAAAATGGGCAATCCTGAGCCAAATCCTTCTTTCCGAAAACAAAAAAAGAAAAGTTCAGAAAGTTAAAATCAAAAAAGGATAGGTGCAGAGACTCAATGGAAGCTGTTCTAACAAATGGAGTTGACAACATTTCCTTTCGCAGTAGGAAAGGAATCCCTCTTTCTATCAAAATTCCAGAAAGGAAGGATCAAGGATAAACATAAACATATATTATATATATGTACTCAAATACTCTTTCAATAGAATATTTCTTGATCAAATCAGTCACTCCACCATAGTCTGATGGATCTTTTGAATAACTGATTAATCAGACGAGAATAAAGATAGAGTCCCATTCTACATGTCAATACCGACATCAATGAAATTTTAAGTAAGAGGAAAATCCGTCGACTTTAGAAATCGTGAGGGTTCAAGTCCCTCTATCCCCAAAAGCCCTTTTAATTCTCTTAATTCTCTAATTTTTTATCCTATATCCCTTTTTTTAATTTTAATGAAAAAAAGTATTTTTTTTTTGAATTTAGTTGACATAGACTCAAGTAATTTCTTAAAATTAGAATGGTGCGTCAAGAATGGTCGGGATAGCTCAGCCGGTAGAGCAGAGGACTGAAAATCC
>PI107562
CTTACCAAGTGAAAACTTTCAAATTCAGAGAAACCCTGGAATTAAAAATGGGCAATCCTGAGCCAAATCCTTCTTTCCGAAAACAAAAAAATAAAAGTTCAGAAAGTTAAAATCAAAAAAGGATAGGTGCAGAGACTCAATGGAAGCTGTTCTAACAAATGGAGTTGACAACATTTCCTTTCGCAGTAGGAAAGGAATCCCTCTTTCTATCAAAATTCCAGAAAGGAAAGGATCAAGGATAAACATATATTATATATATGTACTCAAATACTCTTTCAATAGAATATTTATTGATCAAATCAGTCACTCCACCATAGTCTGATGGATCTTTTGAATAACTGATTAATCAGACGAGAATAAAGATAGAGTCCCATTCTACATGTCAATACCGACATCAATGAAATTTTTAGTAAGAGGAAAATCCGTCGACTTTAGAAATCGTGAGGGTTCAAGTCCCTCTATCCCCAAAAGCCCATTTAACTCTCTAATTTTTTATCCTATATCCCTTTTTTTAATTTAGTTGACATAGACTCAAGTAATTTCTTAAAATTAGAATGGTGCGTCAAGAATGGTCGGGATAGCTCAGCCGGTAGAGCAGAGGACTGAAAATCC
>PI43595
CTTACCAAGTGAAAACTTTCAAATTCAGAGAAACCCTGGAATTAAAAATGGGCAATCCTGAGCCAAATCCTTCTTTCCGAAAACAAAAAAATAAAAGTTCAGAAAGTTAAAATCAAAAAAGGATAGGTGCAGAGACTCAATGGAAGCTGTTCTAACAAATGGAGTTGACAACATTTCCTTTCGCAGTAGGAAAGGAATCCCTCTTTCTATCAAAATTCCAGAAAGGAAAGGATCAAGGATAAACATATATTATATATATGTACTCAAATACTCTTTCAATAGAATATTTATTGATCAAATCAGTCACTCCACCATAGTCTGATGGATCTTTTGAATAACTGATTAATCAGACGAGAATAAAGATAGAGTCCCATTCTACATGTCAATACCGACATCAATGAAATTTTTAGTAAGAGGAAAATCCGTCGACTTTAGAAATCGTGAGGGTTCAAGTCCCTCTATCCCCAAAAGCCCATTTAACTCTCTAATTTTTTATCCTATATCCCTTTTTTTAATTTAGTTGACATAGACTCAAGTAATTTCTTAAAATTAGAATGGTGCGTCAAGAATGGTCGGGATAGCTCAGCCGGTAGAGCAGAGGACTGAAAATCC
>PI306326
CTTACCAAGTGAAAACTTTCAAATTCAGAGAAACCCTGGAATTAAAAATGGGCAATCCTGAGCCAAATCCTTCTTTCCGAAAACAAAAAAATAAAAGTTCAGAAAGTTAAAATCAAAAAAGGATAGGTGCAGAGACTCAATGGAAGCTGTTCTAACAAATGGAGTTGACAACATTTCCTTTCGCAGTAGGAAAGGAATCCCTCTTTCTATCAAAATTCCAGAAAGGAGAAAGGATCAAGGATAAACATATATTATATATATGTACTCAAATACTCTTTCAATAGAATATTTATTGATCAAATCAGTCACTCCACCATAGTCTGATGGATCTTTTGAATAACTGATTAATCAGACGAGAATAAAGATAGAGTCCCATTCTACATGTCAATACCGACATCAATGAAATTTTTAGTAAGAGGAAAATCCGTCGACTTTAGAAATCGTGAGGGTTCAAGTCCCTCTATCCCCAAAAGCCCATTTAACTCTCTAATTTTTTATCCTATATCCCTTTTTTTAATTTTAATTAAAAAAAGTATTTTTTTTTTTGAATTTAGTTGACATAGACTCAAGTAATTTATTAAAATTAGAATGGTGCGTCAAGAATGGTCGGGATAGCTCAGACGGTAGAGCAGAGGACTGAAAATCC
>PI306328
CTTACCAAGTGAAAACTTTCAAATTCAGAGAAACCCTGGAATTAAAAATGGGCAATCCTGAGCCAAATCCTTCTTTCCGAAAACAAAAAAATAAAAGTTCAGAAAGTTAAAATCAAAAAAGGATAGGTGCAGAGACTCAATGGAAGCTGTTCTAACAAATGGAGTTGACAACATTTCCTTTCGCAGTAGGAAAGGAATCCCTCTTTCTATCAAAATTCCAGAAAGGAGAAAGGATCAAGGATAAACATATATTATATATATGTACTCAAATACTCTTTCAATAGAATATTTATTGATCAAATCAGTCACTCCACCATAGTCTGATGGATCTTTTGAATAACTGATTAATCAGACGAGAATAAAGATAGAGTCCCATTCTACATGTCAATACCGACATCAATGAAATTTTTAGTAAGAGGAAAATCCGTCGACTTTAGAAATCGTGAGGGTTCAAGTCCCTCTATCCCCAAAAGCCCATTTAACTCTCTAATTTTTTATCCTATATCCCTTTTTTTAATTTTAATTAAAAAAAGTATTTTTTTTTTTGAATTTAGTTGACATAGACTCAAGTAATTTATTAAAATTAGAATGGTGCGTCAAGAATGGTCGGGATAGCTCAGACGGTAGAGCAGAGGACTGAAAATCC
>PI317638
CTTACCAAGTGAAAACTTTCAAATTCAGAGAAACCCTGGAATTAAAAAAGGGCAATCCTGAGCCAAATCCTTCTTTCCGAAAACAAAAAAAGAAAAGTTCAGAAAGTTAAAATCAAAAAAGGATAGGTGCAGAGACTCAATGGAAGCTGTTCTAACAAATGGAGTTGACAAAACATTTCCTTTCGCAGTAGGAAAGGAATCCCTCTTTCTATCAAAATCAAAATTCGAGAAAGGATCAAGGATAAACATATATATTATATATATATGTACTCAAATACTCTTTCAATAGAATATTGATTGATCAAATCAGTCACTCCACCATAGTCTGATGGATCTTTTGAATAACTGATTAATCAGACGAGAATAAAGATAGAGTCCCATTCTACATGTCAATACCGACATCAATGAAATTTTTAGTAAGAGGAAAATCCGTCGACTTTAGAAATCGTGAGGGTTCAAGTCCCTCTATCCCCAAAAGCCCATTTAATTCTCTAATTTTTTATCCTATATCCCTTTTTTTTTTAGTTGACATAGACTTAAGTAATTTCTTAAAATTAGAATGGTGCGTCAAGAATGGTCGGGATAGCTCAGCCGGTAGAGCAGAGGACTGAAAATCC
>PI317635
CTTACCAAGTGAAAACTTTCAAATTCAGAGAAACCCTGGAATTAAAAAAGGGCAATCCTGAGCCAAATCCTTCTTTCCGAAAACAAAAAAAGAAAAGTTCAGAAAGTTAAAATCAAAAAAGGATAGGTGCAGAGACTCAATGGAAGCTGTTCTAACAAATGGAGTTGACAAAACATTTCCTTTCGCAGTAGGAAAGGAATCCCTCTTTCTATCAAAATCAAAATTCGAGAAAGGATCAAGGATAAACATATATATTATATATATATGTACTCAAATACTCTTTCAATAGAATATTGATTGATCAAATCAGTCACTCCACCATAGTCTGATGGATCTTTTGAATAACTGATTAATCAGACGAGAATAAAGATAGAGTCCCATTCTACATGTCAATACCGACATCAATGAAATTTTTAGTAAGAGGAAAATCCGTCGACTTTAGAAATCGTGAGGGTTCAAGTCCCTCTATCCCCAAAAGCCCATTTAATTCTCTAATTTTTTATCCTATATCCCTTTTTTTTTTAGTTGACATAGACTTAAGTAATTTCTTAAAATTAGAATGGTGCGTCAAGAATGGTCGGGATAGCTCAGCCGGTAGAGCAGAGGACTGAAAATCC
>PI595394
CTTACCAAGTGAAACTTTCAAATTCAGAGAAACCCTGGAATTAAAAATGGGCAATCCTGAGCCAAATCCTTCTTTCCGAAAACAAAAAAATAAAAGTTCAGAAAGTTAAAATCAAAAAAGGATAGGTGCAGAGACTCAATGGAAGCTGTTCTAACAACGAGAATAAAGATAGAGTCCCATTCTACATGTCAATACCGACATCAATGAAATTTTTAGTAAGAGGAAAATCCGTCGACTTTAGAAATCGTGAGGGTTCAAGTCCCTCTATCCCCAAAAGCCCATTTAACTCTCTAATTTTTTATCCTATATCCCTTTTTTTCATTTTAATTAAAAAAAGTATTTTTTTTTTTTGAATTTAGTTGACATAAACTCAAGTAATTTCTTAAAATTAAAAGGGTGCGTCAAGAAGGGTCGGGATAGCTCAAACGGTAAAGCAAAGGACTGAAAATCC
>PI595329
CTTACCAAGTGAAACTTTCAAATTCAGAGAAACCCTGGAATTAAAAATGGGCAATCCTGAGCCAAATCCTTCTTTCCGAAAACAAAAAAATAAAAGTTCAGAAAGTTAAAATCAAAAAAGGATAGGTGCAGAGACTCAATGGAAGCTGTTCTAACAACGAGAATAAAGATAGAGTCCCATTCTACATGTCAATACCGACATCAATGAAATTTTTAGTAAGAGGAAAATCCGTCGACTTTAGAAATCGTGAGGGTTCAAGTCCCTCTATCCCCAAAAGCCCATTTAACTCTCTAATTTTTTATCCTATATCCCTTTTTTTCATTTTAATTAAAAAAAGTATTTTTTTTTTTTGAATTTAGTTGACATAAACTCAAGTAATTTCTTAAAATTAAAAGGGTGCGTCAAGAAGGGTCGGGATAGCTCAAACGGTAAAGCAAAGGACTGAAAATCC
>PI108647
CTTACCAAGTGAAAACTTTCAAATTCAGAGAAACCCTGGAATTAAAAATGGGCAATCCTGAGCCAAATCCTTCTTTCCGAAAACAAAAAAATAAAAGTTCAGAAAGTTAAAATCAAAAAAGGATAGGTGCAGAGACTCAATGGAAGCTGTTCTAACAACGAGAATAAAGATAGAGTCCCATTCTACATGTCAATACCGACATCAATGAAATTTTTAGTAAGAGGAAAATCCGTCGACTTTAGAAATCGTGAGGGTTCAAGTCCCTCTATCCCCAAAAGCCCATTTAACTCTCTAATTTTTTATCCTATATCCCTTTTTTTAATTTTAATTAAAAAAAGTATTTTTTTTTTTTGAATTTAGTTGACATAGACTCAAGTAATTTCTTAAAATTAAAATGGTGCGTCAAGAATGGTCGGGATAGCTCAAACGGTAGAGCAGAGGACTGAAAATCC
>PI314386
CTTACCAAGTGAAAACTTTCAAATTCAGAGAAACCCTGGAATTAAAAATGGGCAATCCTGAGCCAAATCCTTCTTTCCGAAAACAAAAAAATAAAAGTTCAGAAAGTTAAAATCAAAAAAGGATAGGTGCAGAGACTCAATGGAAGCTGTTCTAACAACGAGAATAAAGATAGAGTCCCATTCTACATGTCAATACCGACATCAATGAAATTTTTAGTAAGAGGAAAATCCGTCGACTTTAGAAATCGTGAGGGTTCAAGTCCCTCTATCCCCAAAAGCCCATTTAACTCTCTAATTTTTTATCCTATATCCCTTTTTTTAATTTTAATTAAAAAAAGTATTTTTTTTTTTTTGAATTTAGTTGACATAAACTCAAGTAATTTCTTAAAATTAAAATGGTGCGTCAAGAATGGTCGGGATAGCTCAAACGGTAAAGCAAAGGACTGAAAATCC
>PI43597
CTTACCAAGTGAAAACTTTCAAATTCAGAGAAACCCTGGAATTAAAAATGGGCAATCCTGAGCCAAATCCTTCTTTCCGAAAACAAAAAAAGAAAAGTTCAGAAAGTTAAAATCAAAAAAGGATAGGTGCAGAGACTCAATGGAAGCTGTTCTAACAAATGGAGTTGACAACATTTCCTTTCGCAGTAGGAAAGGAATCCCTCTTTCTATCAAAATTCCAGAAAGGATCAAGGATAAACATAAACATATATTATATATATGTACTCAAATACTCTTTCAATAGAATATTTCTTGATCAAATCAGTCACTCCACCATAGTCTGATGGATCTTTTGAATAACTGATTAATCAGACGAGAATAAAGATAGAGTCCCATTCTACATGTCAATACCGACATCAATGAAATTTTAAGTAAGAGGAAAATCCGTCGACTTTAGAAATCGTGAGGGTTCAAGTCCCTCTATCCCCAAAAGCCCATTTAATTCTCTTAATTCTCTAATTTTTTATCCTATATCCCTTTTTTTAATTTTAATGAAAAAAAGTATTTTTTTTTTTTGAATTTAGTTGACATAGACTCAAGTAATTTCTTAAAATTAAAATGGTGCGTCAAGAATGGTCGGGATAGCTCAGCCGGTAGAGCAGAGGACTGAAAATCC
>PI317633
CTTACCAAGTGAAAACTTTCAAATTCAGAGAAACCCTGGAATTAAAAATGGGCAATCCTGAGCCAAATCCTTCTTTCCGAAAACAAAAAAATAAAAGTTCAGAAAGTTAAAATCAAAAAAGGATAGGTGCAGAGACTCAATGGAAGCTGTTCTAACAAATGGAGTTGACAACATTTCCTTTCGCAGTAGGAAAGGAATCCCTCTTTCTATCAAAATTCCAGAAAGGAAAGGATCAAGGATAAACATATATTATATATATGTACTCAAATACTCTTTCAATAGAATATTTATTGATCAAATCAGTCACTCCACCATAGTCTGATGGATCTTTTGAATAACTGATTAATCAGACGAGAATAAAGATAGAGTCCCATTCTACATGTCAATACCGACATCAATGAAATTTTTAGTAAGAGGAAAATCCGTCGACTTTAGAAATCGTGAGGGTTCAAGTCCCTCTATCCCCAAAAGCCCATTTAACTCTCTAATTTTTTATCCTATATCCCTTTTTTTAATTTAGTTGACATAGACTCAAGTAATTTCTTAAAATTAGAATGGTGCGTCAAGAATGGTCGGGATAGCTCAGCCGGTAGAGCAGAGGACTGAAAATCC
>PI318508
CTTACCAAGTGAAAACTTTCAAATTCAGAGAAACCCTGGAATTAAAAATGGGCAATCCTGAGCCAAATCCTTCTTTCCGAAAACAAAAAAAGAAAAGTTCAGAAAGTTAAAATCAAAAAAGGATAGGTGCAGAGACTCAATGGAAGCTGTTCTAACAAATGGAGTTGACAACATTTCCTTTCGCAGTAGGAAAGGAATCCCTCTTTCTATCAAAATTCCAGAAAGGATCAAGGATAAACATAAACATATATTATATATATGTACTCAAATACTCTTTCAATAGAATATTTCTTGATCAAATCAGTCACTCCACCATAGTCTGATGGATCTTTTGAATAACTGATTAATCAGACGAGAATAAAGATAGAGTCCCATTCTACATGTCAATACCGACATCAATGAAATTTTAAGTAAGAGGAAAATCCGTCGACTTTAGAAATCGTGAGGGTTCAAGTCCCTCTATCCCCAAAAGCCTATTTAATTCTCTTAATTCTCTAATTTTTTATCCTAATATCCCTTTTTTTAATTTTAATGAAAAAAAGTATTTTTTTTTTGAATTTAGTTGACATAGACTCAAGTAATTTCTTAAAATTAGAATGGTGCGTCAAGAATGGTCGGGATAGCTCAGCCGGTAGAGCAGAGGACTGAAAATCC
>PI33366
CTTACCAAGTGAAAACTTTCAAATTCAGAGAAACCCTGGAATTAAAAATGGGCAATCCTGAGCCAAATCCTTCTTTCCGAAAACAAAAAAAGAAAAGTTCAGAAAGTTAAAATCAAAAAAGGATAGGTGCAGAGACTCAATGGAAGCTGTTCTAACAAATGGAGTTGACAACATTTCCTTTCGCAGTAGGAAAGGAATCCCTCTTTCTATCAAAATTCCAGAAAGGATCAAGGATAAACATAAACATATATTATATATATGTACTCAAATACTCTTTCAATAGAATATTTCTTGATCAAATCAGTCACTCCACCATAGTCTGATGGATCTTTTGAATAACTGATTAATCAGACGAGAATAAAGATAGAGTCCCATTCTACATGTCAATACCGACATCAATGAAATTTTAAGTAAGAGGAAAATCCGTCGACTTTAGAAATCGTGAGGGTTCAAGTCCCTCTATCCCCAAAAGCCTATTTAATTCTCTTAATTCTCTAATTTTTTATCCTAATATCCCTTTTTTTAATTTTAATGAAAAAAAGTATTTTTTTTTTGAATTTAGTTGACATAGACTCAAGTAATTTCTTAAAATTAGAATGGTGCGTCAAGAATGGTCGGGATAGCTCAGCCGGTAGAGCAGAGGACTGAAAATCC
>PI317650
CTTACCAAGTGAAAACTTTCAAATTCAGAGAAACCCTGGAATTAAAAATGGGCAATCCTGAGCCAAATCCTTCTTTCCGAAAACAAAAAAAGAAAAGTTCAGAAAGTTAAAATCAAAAAAGGATAGGTGCAGAGACTCAATGGAAGCTGTTCTAACAAATGGAGTTGACAACAATTCCTTTCGCAGTAGGAAAGGAATCCCTCTTTCTATCAAAATTCCAGAAAGGATCAAGGATAAACATATATTATATATATGTACTCAAATACTCTTTCAATAGAATATTTTTTGATCAAATCAGTCACTCCACCATAGTCTGATGGATCTTTTGAATAACAGATTAATCAGACGAGAATAAAGATAGAGTCCCATTCTACATGTCAATACCGACATCAATGAAATTTTTAGTAAGAGGAAAATCCGTCGACTTTAGAAATCGTGAGGGTTCAAGTCCCTCTATCCCCAAAAGCCCATTTAATTCTCTAATTTTTTATCCTATATCCCTTTTTTTAATTAAAATTAAAAAAAGTATTTTTTTAATTTTGAATTTAGTTGACATAGACTCAAGTTATTTCTTAAAATTAGAATGGTGCGTCAAGAATGGTCGGGATAGCTCAGCCGGTAGAGCAGAGGACTGAAAATCC
>PI64995
CTTACCAAGTGAAAACTTTCAAATTCAGAGAAACCCTGGAATTAAAAATGGGCAATCCTGAGCCAAATCCTTCTTTCCGAAAACAAAAAAAGAAAAGTTCAGAAAGTTAAAATCAAAAAAGGATAGGTGCAGAGACTCAATGGAAGCTGTTCTAACAAATGGAGTTGACAACAATTCCTTTCGCAGTAGGAAAGGAATCCCTCTTTCTATCAAAATTCCAGAAAGGATCAAGGATAAACATATATTATATATATGTACTCAAATACTCTTTCAATAGAATATTTTTTGATCAAATCAGTCACTCCACCATAGTCTGATGGATCTTTTGAATAACAGATTAATCAGACGAGAATAAAGATAGAGTCCCATTCTACATGTCAATACCGACATCAATGAAATTTTTAGTAAGAGGAAAATCCGTCGACTTTAGAAATCGTGAGGGTTCAAGTCCCTCTATCCCCAAAAGCCCATTTAATTCTCTAATTTTTTATCCTATATCCCTTTTTTTAATTAAAATTAAAAAAAGTATTTTTTTAATTTTGAATTTAGTTGACATAGACTCAAGTTATTTCTTAAAATTAGAATGGTGCGTCAAGAATGGTCGGGATAGCTCAGCCGGTAGAGCAGAGGACTGAAAATCC
>Ames25647
CTTACCAAGTGAAAACTTTCAAATTCAGAGAAACCCTGGAATTAAAAATGGGCAATCCTGAGCCAAATCCTTCTTTCCGAAAACAAAAAAATAAAAGTTCAGAAAGTTAAAATCAAAAAAGGATAGGTGCAGAGACTCAATGGAAGCTGTTCTAACAAATGGAGTTGACAACATTTCCTTTCGCAGTAGGAAAGGAATCCCTCTTTCTATCAAAATTCCAGAAAGGATCAAGGATAAACATATATTATATATATGTACTCAAATACTCTTTCAATAGAATATTTATTGATCAAATCAGTCACTCCACCATAGTCTGATGGATCTTTTGAATAACTGATTAATCAGACGAGAATAAAGATAGAGTCCCATTCTACATGTCAATACCGACATCAATGAAATTTTTAGTAAGAGGAAAATCCGTCGACTTTAGAAATCGTGAGGGTTCAAGTCCCTCTATCCCCAAAAGCCCTTTTAACTCTCTCATTTTTTATCCTATATCCCTTTTTTTAATTTAGTTGACATAGACTCAAGTAATTTCTTAAAATTAGAATGGTGCGTCAAGAATGGTCGGGATAGCTCAGCCGGTAGAGCAGAGGACTGAAAATCC
>Ames18402
CTTACCAAGTGAAAACTTTCAAATTCAGAGAAACCCTGGAATTAAAAATGGGCAATCCTGAGCCAAATCCTTCTTTCCGAAAACAAAAAAATAAAAGTTCAGAAAGTTAAAATCAAAAAAGGATAGGTGCAGAGACTCAATGGAAGCTGTTCTAACAAATGGAGTTGACAACATTTCCTTTCGCAGTAGGAAAGGAATCCCTCTTTCTATCAAAATTCCAGAAAGGATCAAGGATAAACATATATTATATATATGTACTCAAATACTCTTTCAATAGAATATTTATTGATCAAATCAGTCACTCCACCATAGTCTGATGGATCTTTTGAATAACTGATTAATCAGACGAGAATAAAGATAGAGTCCCATTCTACATGTCAATACCGACATCAATGAAATTTTTAGTAAGAGGAAAATCCGTCGACTTTAGAAATCGTGAGGGTTCAAGTCCCTCTATCCCCAAAAGCCCTTTTAACTCTCTCATTTTTTATCCTATATCCCTTTTTTTAATTTAGTTGACATAGACTCAAGTAATTTCTTAAAATTAGAATGGTGCGTCAAGAATGGTCGGGATAGCTCAGCCGGTAGAGCAGAGGACTGAAAATCC
>PI595395
CTTACCAAGTGAAAACTTTCAAATTCAGAGAAACCCTGGAATTAAAAATGGGCAATCCTGAGCCAAATCCTTCTTTCCGAAAACAAAAAAATAAAAGTTCAGAAAAAAAAAGGATAGGTGCAGAGACTCAATGGAAGTTGTTCTAACAACGAGAATAAAGATAGAGTCCCATTCTACATGTCAATACCGACATCAATGAAATTTTTAGTAAGAGGAAAATCCGTCGACTTTAGAAATCGTGAGGGTTCAAGTCCCTCTATCCCCAAAAGCCCATTTAACTCTCTAATTTTTTATCCTATATCCCTTTTTTTAATTTTAATTAAAAAAAGTATTTTTTTTTTTTTTTGAATTTAGTTGACATAAACTCAAGTAATTTCTTAAAATTAAAATGGTCGGGATAGCTCAAACGGTAAAGCAAAGGACTGAAAATCC
>Ames23793
CTTACCAAGTGAAAACTTTCAAATTCAGAGAAACCCTGGAATTAAAAATGGGCAATCCTGAGCCAAATCCTTCTTTCCGAAAACAAAAAAATAAAAGTTCAGAAAAAAAAAGGATAGGTGCAGAGACTCAATGGAAGTTGTTCTAACAACGAGAATAAAGATAGAGTCCCATTCTACATGTCAATACCGACATCAATGAAATTTTTAGTAAGAGGAAAATCCGTCGACTTTAGAAATCGTGAGGGTTCAAGTCCCTCTATCCCCAAAAGCCCATTTAACTCTCTAATTTTTTATCCTATATCCCTTTTTTTAATTTTAATTAAAAAAAGTATTTTTTTTTTTTTTTGAATTTAGTTGACATAAACCCAAGTAATTTCTTAAAATTAAAATGGTCGGGATAGCTCAAACGGTAAAGCAAAGGACTGAAAATCC
>PI227595
CTTACCAAGTGAAAACTTTCAAATTCAGAGAAACCCTGGAATTAAAAATGGGCAATCCTGAGCCAAATCCTTCTTTCCGAAAACAAAAAAATAAAAGTTCAGAAAGTTAAAATCAAAAAAGGATAGGTGCAGAGACTCAATGGAAGCTGTTCTAACAAATGGAGTTGACAACATTCCCTTTCGCAGTAGGAAAGGAATCCCTCTTTCTATCAAAATTCCAGAAAGGATCAAGGATAAACATAAACATATATTATATATATGTACTCAAATACTCTTTCAATAGAATATTTCTTGATCAAATCAGTCACTCCACCATAGTCTGATGGATCTTTTGAATAACTGATTAATCAGACGAGAATAAAGATAGAGTCCCATTCTACATGTCAATACCGACATCAATGAAATTTTTAGTAAGAGGAAAATCCGTCGACTTTAGAAATCGTGAGGGTTCAAGTCCCTCTATCCCCAAAAGCCCATTTAACTCTCTAATTTTTTATCCTATATCCGTTTTTTTAATTTTAATGAAAAAAAGTATTTTTTTTTTTTTGAATTTAGTTGACATAAACTCAAGTAATTTCTTAAAATTAAAATGGTGCGTCAAGAATGGTCGGGATAGCTCAGCCGGTAAAGCAGAGGACTGAAAATCC
>PI198090
CTTACCAAGTGAAAACTTTCAAATTCAGAGAAACCCTGGAATTAAAAATGGGCAATCCTGAGCCAAATCCTTCTTTCCGAAAACAAAAAAATAAAAGTTCAGAAAGTTAAAATCAAAAAAGGATAGGTGCAGAGACTCAATGGAAGCTGTTCTAACAAATGGAGTTGACAACATTCCCTTTCGCAGTAGGAAAGGAATCCCTCTTTCTATCAAAATTCCAGAAAGGATCAAGGATAAACATAAACATATATTATATATATGTACTCAAATACTCTTTCAATAGAATATTTCTTGATCAAATCAGTCACTCCACCATAGTCTGATGGATCTTTTGAATAACTGATTAATCAGACGAGAATAAAGATAGAGTCCCATTCTACATGTCAATACCGACATCAATGAAATTTTAAGTAAGAGGAAAATCCGTCGACTTTAGAAATCGTGAGGGTTCAAGTCCCTCTATCCCCAAAAGCCCATTTAATTCTCTTAATTCTCTAATTTTTTATCCTATATCCGTTTTTTTAATTTTAATGAAAAAAAGTATTTTTTTTTTTTTGAATTTATTTGACATAAACCCAAGTAATTTCTTAAAATTAAAATGGTGCGTCAAGAATGGTCGGGATAGCTCACCCGGTAAAGCAAAGGACTGAAAATCC
>Ames18446
CTTACCAAGTGAAAACTTTCAAATTCAGAGAAACCCTGGAATTAAAAATGGGCAATCCTGAGCCAAATCCTTCTTTCCGAAAACAAAAAAATAAAAGTTCAGAAAGTTAAAATCAAAAAAGGATAGGTGCAGAGACTCAATGGAAGCTGTTCTAACAAATGGAGTTGACAACATTTCCTTTCGCAGTAGGAAAGGAATCCCTCTTTCTATCAAAATTCCAGAAAGGAGAAAGGATCAAGGATAAACATATATTATATATATGTACTCAAATACTCTTTCAATAGAATATTTATTGATCAAATCAGTCACTCCACCATAGTCTGATGGATCTTTTGAATAACTGATTAATCAGACGAGAATAAAGATAGAGTCCCATTCTACATGTCAATACCGACATCAATGAAATTTTTAGTAAGAGGAAAATCCGTCGACTTTAGAAATCGTGAGGGTTCAAGTCCCTCTATCCCCAAAAGCCCATTTAACTCTCTAATTTTTTATCCTATATCCCTTTTTTTAATTTTAATTAAAAAAAGTATTTTTTTTTTTGAATTTAGTTGACATAGACTCAAGTAATTTATTAAAATTAGAATGGTGCGTCAAGAATGGTCGGGATAGCTCAAACGGTAGAGCAGAGGACTGAAAATCC
>PI67510
CTTACCAAGTGAAAACTTTCAAATTCAGAGAAACCCTGGAATTAAAAATGGGCAATCCTGAGCCAAATCCTTCTTTCCGAAAACAAAAAAATAAAAGTTCAGAAAGTTAAAATCAAAAAAGGATAGGTGCAGAGACTCAATGGAAGCTGTTCTAACAAATGGAGTTGACAACATTTCCTTTCGCAGTAGGAAAGGAATCCCTCTTTCTATCAAAATTCCAGAAAGGAGAAAGGATCAAGGATAAACATATATTATATATATGTACTCAAATACTCTTTCAATAGAATATTTATTGATCAAATCAGTCACTCCACCATAGTCTGATGGATCTTTTGAATAACTGATTAATCAGACGAGAATAAAGATAGAGTCCCATTCTACATGTCAATACCGACATCAATGAAATTTTTAGTAAGAGGAAAATCCGTCGACTTTAGAAATCGTGAGGGTTCAAGTCCCTCTATCCCCAAAAGCCCATTTAACTCTCTAATTTTTTATCCTATATCCCTTTTTTTAATTTTAATTAAAAAAAGTATTTTTTTTTTTGAATTTAGTTGACATAAACTCAAGTAATTTATTAAAATTAGAATGGTGCGTCAAGAATGGTCGGGATAGCTCAAACGGTAGAGCAAAGGACTGAAAATCC
>PI317665
CTTACCAAGTGAAAACTTTCAAATTCAGAGAAACCCTGGAATTAAAAATGGGCAATCCTGAGCCAAATCCTTCTTTCCGAAAACAAAAAAATAAAAGTTCAGAAAGTTAAAATCAAAAAAGGATAGGTGCAGAGACTCAATGGAAGCTGTTCTAACAAATGGAGTTGACAACATTTCCTTTCGCAGTAGGAAAGGAATCCCTCTTTCTATCAAAATTCCAGAAAGGATCAAGGATAAACATATATTATATATATGTACTCAAATACTCTTTCAATAGAATATTTATTGATCAAATCAGTCACTCCACCATAGTCTGATGGATCTTTTGAATAACTGATTAATCAGACGAGAATAAAGATAGAGTCCCATTCTACATGTCAATACCGACATCAATGAAATTTTTAGTAAGAGGAAAATCCGTCGACTTTAGAAATCGTGAGGGTTCAAGTCCCTCTATCCCCAAAAGCCCATTTAACTCTCTAATTTTTTATCCTATATCCCTTTTTTTAATTAAAATTAAAAAAAGTATATTTTTTTTGAATTTAGTTGACATAGACTCAAGTAATTTCTTAAAATTAGAATGGTGCGTCAAGAATGGTCGGGATAGCTCAGACGGTAGAGCAGAGGACTGAAAATCC
>PI502547
CTTACCAAGTGAAAACTTTCAAATTCAGAGAAACCCTGGAATTAAAAATGGGCAATCCTGAGCCAAATCCTTCTTTCCGAAAACAAAAAAATAAAAGTTCAGAAAGTTAAAATCAAAAAAGGATAGGTGCAGAGACTCAATGGAAGCTGTTCTAACAAATGGAGTTGACAACATTTCCTTTCGCAGTAGGAAAGGAATCCCTCTTTCTATCAAAATTCCAGAAAGGATCAAGGATAAACATATATTATATATATGTACTCAAATACTCTTTCAATAGAATATTTATTGATCAAATCAGTCACTCCACCATAGTCTGATGGATCTTTTGAATAACTGATTAATCAGACGAGAATAAAGATAGAGTCCCATTCTACATGTCAATACCGACATCAATGAAATTTTTAGTAAGAGGAAAATCCGTCGACTTTAGAAATCGTGAGGGTTCAAGTCCCTCTATCCCCAAAAGCCCATTTAACTCTCTAATTTTTTATCCTATATCCCTTTTTTTAATTAAAATTAAAAAAAGTATATTTTTTTTGAATTTAGTTGACATAGACTCAAGTAATTTCTTAAAATTAGAATGGTGCGTCAAGAATGGTCGGGATAGCTCAGACGGTAGAGCAGAGGACTGAAAATCC
